# Supplementary material for: The transcription factor DDIT3 is a potential driver of dyserythropoiesis in myelodysplastic syndromes
Source: Nat Commun. 2022 Dec 9;13:7619. doi: 10.1038/s41467-022-35192-7 (PMC9734135; doi:10.1038/s41467-022-35192-7)
Supplement: Supplementary file 5 — Supplementary Data file S1 [file 41467_2022_35192_MOESM5_ESM.xlsx]

## Sheet: MDS vs older healthy adults
Supplementary Data File S1: List of DEG between HSCs from MDS and older healthy adults
Statistics were calculated with DEseq2 package.
	baseMean	log2FoldChange	lfcSE	stat	pvalue	padj
PRAME	19.4335	22.8058	2.56986	8.87434	7.03e-19	1.15e-14
ENSG00000201801	14.8082	8.04704	1.21769	6.60845	3.88e-11	6.37e-08
LOC200772	7.82151	6.76152	2.14404	3.15363	0.00161254	0.0279116
PTH2R	4.77336	6.08392	1.35495	4.49015	7.12e-06	0.000871537
ANKRD18A	8.75753	5.91848	1.3795	4.2903	1.78e-05	0.00165933
MAL	47.3801	5.66126	0.884026	6.40395	1.51e-10	2.26e-07
LY6G6D	3.71206	5.51295	1.58217	3.48443	0.000493188	0.013478
PSAT1	7.85608	5.47121	1.11534	4.90542	9.32e-07	0.000202666
ENSG00000244273	3.53446	5.40271	1.54965	3.48642	0.000489538	0.0134553
RNU5F-1	9.70101	5.33802	1.2298	4.34055	1.42e-05	0.00145941
ANKRD18B	4.03481	5.2234	1.56044	3.3474	0.000815738	0.0179389
ENSG00000280054	3.36543	4.92379	1.39658	3.5256	0.000422525	0.0123008
MST1R	5.81817	4.75817	1.19408	3.9848	6.75e-05	0.00374947
CXXC5-AS1	1.9386	4.67522	1.44898	3.22657	0.00125286	0.0237666
ENSG00000259495	7.4757	4.64175	1.08063	4.2954	1.74e-05	0.00165395
NDST3	5.35055	4.62171	1.16098	3.98087	6.87e-05	0.00376817
RNVU1-19	9.71867	4.47576	1.06756	4.1925	2.76e-05	0.00211555
DPP10-AS1	5.54026	4.46399	1.44086	3.09815	0.0019473	0.0318577
PTPRK	9.80795	4.27606	1.03492	4.13178	3.6e-05	0.00249224
ADAMTS14	5.29109	4.19432	1.15853	3.62038	0.00029417	0.00981104
ENSG00000275198	6.74681	4.17162	1.02892	4.05436	5.03e-05	0.00307797
RAB6C-AS1	7.60937	4.14698	1.15119	3.60234	0.000315367	0.0101401
ENSG00000250131	8.2784	4.07041	0.954525	4.26434	2e-05	0.00175915
ENSG00000259045	3.82727	4.06346	1.20949	3.35965	0.000780409	0.0175662
GP6	4.82427	4.01827	1.1362	3.53659	0.000405325	0.0120271
LOC101928433	5.15413	3.99253	0.970444	4.11413	3.89e-05	0.0025819
DPP10	5.50124	3.97685	1.31017	3.03538	0.00240229	0.036595
LY6G6F-LY6G6D	6.1681	3.95747	0.916791	4.31665	1.58e-05	0.00153811
ENSG00000272468	12.6988	3.93125	0.966727	4.06655	4.77e-05	0.00296564
HGC6.3	28.8835	3.93054	1.34156	2.92983	0.00339147	0.044952
RNU5A-1	25.1804	3.77923	0.809862	4.66651	3.06e-06	0.000452884
ACSS3	9.39963	3.7767	0.94546	3.99457	6.48e-05	0.00366728
MIR1-1HG-AS1	44.493	3.76229	0.881506	4.26803	1.97e-05	0.00175868
LINC00882	12.2937	3.68464	0.78919	4.66888	3.03e-06	0.000452884
ENSG00000266896	4.95968	3.66394	1.13905	3.21666	0.0012969	0.024227
HIST1H2BC	387.103	3.65478	0.717694	5.0924	3.54e-07	0.00011157
ENSG00000267222	3.86041	3.56228	1.08107	3.29514	0.000983726	0.0203044
ENSG00000261575	6.07311	3.54332	1.08936	3.25265	0.00114332	0.0223876
UBE2Q2L	13.8259	3.41108	0.687411	4.96222	6.97e-07	0.000165737
ENSG00000259775	3.30577	3.38847	1.16066	2.91943	0.00350671	0.0459598
ENSG00000278022	29.1286	3.38556	0.987106	3.42979	0.000604059	0.015156
ENSG00000274015	9.41693	3.36598	0.927643	3.62852	0.000285045	0.00956505
ENSG00000272872	29.7339	3.31257	1.03601	3.19744	0.00138654	0.0253926
ENSG00000240912	9.42986	3.21134	0.740723	4.33542	1.45e-05	0.00146456
HBG2	9.90323	3.16641	1.01579	3.11719	0.00182584	0.0306169
ENSG00000227706	15.4642	3.14042	0.819992	3.82982	0.000128235	0.00564132
ENSG00000277007	7.8574	3.12879	0.85132	3.67522	0.000237644	0.0083546
RNVU1-15	24.2229	3.12164	0.850121	3.67199	0.000240667	0.0084168
TRIM54	14.9988	3.09233	0.821528	3.76412	0.000167136	0.00673841
ENSG00000272255	11.7991	3.08103	0.883475	3.4874	0.000487738	0.0134395
SNORC	38.2082	3.03584	0.664832	4.56632	4.96e-06	0.000667599
ENSG00000262873	9.60688	2.98458	0.807157	3.69764	0.00021761	0.00790115
ENC1	11.2077	2.95317	0.742363	3.97806	6.95e-05	0.00377024
ENSG00000244196	5.60411	2.95144	0.802077	3.67975	0.000233464	0.00830999
SSPO	24.3877	2.93798	0.644965	4.55526	5.23e-06	0.000692373
UNC5B	40.1079	2.87651	0.746562	3.85301	0.000116677	0.00536288
KEL	15.5006	2.85627	0.968423	2.9494	0.00318389	0.0431895
ALDH1L1	12.1575	2.81886	0.702561	4.01226	6.01e-05	0.00349938
LINC02482	18.7915	2.7662	0.636181	4.34814	1.37e-05	0.0014259
SPIRE2	6.62629	2.68984	0.732949	3.66989	0.000242656	0.00845381
ENSG00000263884	11.265	2.6764	0.826301	3.23901	0.00119944	0.0231941
ENSG00000276213	8.18342	2.67427	0.81938	3.26377	0.00109942	0.0219131
ENSG00000258613	177.572	2.66468	0.706145	3.77355	0.000160938	0.00657776
ENSG00000283458	291.434	2.64796	0.751103	3.52543	0.000422795	0.0123008
HARBI1	16.7832	2.63476	0.49703	5.30101	1.15e-07	5.56e-05
ZNF597	14.4191	2.60318	0.665008	3.91451	9.06e-05	0.00448078
ENSG00000272734	20.1092	2.59457	0.555892	4.6674	3.05e-06	0.000452884
EBF4	27.7398	2.59227	0.586687	4.41849	9.94e-06	0.0011095
PRR36	7.81866	2.58829	0.789498	3.2784	0.00104397	0.0210967
LOC105378663	11.3435	2.55538	0.634467	4.02761	5.63e-05	0.00335
HIST1H2AE	383.727	2.53604	0.617907	4.10424	4.06e-05	0.00267321
LRRC26	11.8424	2.50137	0.708042	3.53279	0.000411193	0.0120702
HIST1H2AI	52.7216	2.49828	0.569674	4.38545	1.16e-05	0.00125779
SNX7	9.37458	2.48636	0.850699	2.92272	0.00346988	0.0456228
HIST1H2AJ	40.4693	2.46734	0.589065	4.18856	2.81e-05	0.00214251
RBFADN	13.142	2.43386	0.705179	3.4514	0.000557678	0.0145392
ENSG00000270021	7.93587	2.40601	0.719121	3.34576	0.000820567	0.0179561
ZNF497	9.55823	2.40184	0.713726	3.36521	0.000764863	0.0173351
ENSG00000254577	14.2612	2.39073	0.665425	3.59278	0.000327163	0.0103637
MAGI3	13.4344	2.3896	0.763976	3.12784	0.00176095	0.0298199
ENSG00000284610	38.9834	2.3697	0.466617	5.07848	3.8e-07	0.000117736
ENSG00000225770	181.931	2.36522	0.473204	4.99831	5.78e-07	0.000148282
BCYRN1	227.675	2.35658	0.678325	3.47411	0.000512557	0.0138104
ALPP	18.9935	2.34702	0.672473	3.49013	0.000482792	0.0133594
CCDC163	10.4965	2.30487	0.782812	2.94434	0.00323641	0.0435654
ENSG00000258733	29.5139	2.30428	0.672282	3.42755	0.000609059	0.0151885
ENSG00000231084	10.3481	2.30147	0.678636	3.39132	0.000695577	0.0164226
TRMT9B	6.01992	2.30052	0.780423	2.94779	0.00320059	0.0431895
TSGA10IP	57.5919	2.277	0.4368	5.21292	1.86e-07	7.17e-05
FITM1	8.41192	2.27515	0.655504	3.47084	0.000518831	0.0138882
LOC100506082	20.154	2.27372	0.62121	3.66015	0.000252068	0.00867124
SLC2A4	11.7091	2.26466	0.649425	3.48718	0.000488145	0.0134395
IFI44L	162.231	2.24427	0.642468	3.4932	0.000477277	0.013274
LINC00923	14.0172	2.24186	0.677976	3.3067	0.000944033	0.0197837
APOM	23.9307	2.23627	0.548011	4.08071	4.49e-05	0.00285562
ENSG00000213942	185.77	2.21764	0.460563	4.81507	1.47e-06	0.000278934
ENSG00000268942	10.5045	2.21607	0.680409	3.25696	0.00112612	0.0222902
ENSG00000282988	27.7674	2.2116	0.700325	3.15796	0.00158879	0.0276904
ENSG00000235828	1025.89	2.21005	0.35125	6.29194	3.14e-10	3.96e-07
ENSG00000270074	17.1115	2.19883	0.527743	4.16647	3.09e-05	0.00228001
ZNF675	24.284	2.1953	0.653988	3.35678	0.000788546	0.0176284
ENSG00000228674	13.7441	2.17017	0.572871	3.78823	0.000151722	0.0062869
ENSG00000225616	630.223	2.1551	0.424666	5.07482	3.88e-07	0.000117736
ARF4-AS1	30.552	2.15453	0.53047	4.06154	4.88e-05	0.00299605
LINC00900	13.6996	2.1511	0.713055	3.01674	0.00255511	0.0382893
SCARNA21	18.8049	2.14927	0.694174	3.09615	0.00196048	0.0320413
C20orf197	12.0215	2.13585	0.733374	2.91236	0.00358705	0.0465186
ENSG00000240776	1201.79	2.12233	0.476582	4.45322	8.46e-06	0.000991482
SRRM2-AS1	8.98338	2.11463	0.685594	3.08438	0.00203978	0.0330086
ENSG00000228834	34.2225	2.09467	0.446029	4.69627	2.65e-06	0.000418043
ENSG00000257261	18.5915	2.0788	0.504905	4.1172	3.84e-05	0.00257814
ENSG00000232888	1828.85	2.07767	0.403878	5.14429	2.69e-07	9.58e-05
SYNGR3	12.9336	2.06614	0.596297	3.46496	0.000530315	0.014075
ENSG00000239374	119.921	2.05508	0.499364	4.1154	3.87e-05	0.00257814
ENSG00000278700	10.6363	2.05143	0.663667	3.09105	0.00199451	0.032436
ELN	123.762	2.04879	0.44848	4.56831	4.92e-06	0.000666772
IRGQ	71.0429	2.04312	0.415301	4.91962	8.67e-07	0.000194912
LNCAROD	29.7898	2.03781	0.479176	4.25273	2.11e-05	0.00176623
ENSG00000224011	115.424	2.03599	0.381014	5.34361	9.11e-08	4.53e-05
ENSG00000258944	18.1549	2.03405	0.593339	3.42814	0.000607738	0.0151885
ENSG00000225405	446.517	2.02026	0.524825	3.8494	0.000118406	0.00539702
ENSG00000230777	367.165	2.01077	0.438644	4.58406	4.56e-06	0.000623588
ENSG00000224971	27.3071	2.00409	0.434129	4.61634	3.91e-06	0.000557289
ENSG00000230837	207.116	1.99767	0.599265	3.33354	0.000857489	0.0184653
ENSG00000274460	20.9946	1.98231	0.591304	3.35244	0.000801028	0.0178392
ENSG00000276216	24.4917	1.978	0.658288	3.00476	0.0026579	0.0391281
ENSG00000243730	13.0978	1.96735	0.530169	3.7108	0.000206608	0.00760141
HIST1H2BD	456.732	1.95529	0.545185	3.58648	0.000335171	0.0105766
IPO5P1	13.1548	1.94742	0.512102	3.8028	0.00014307	0.00605715
ENSG00000279483	21444.8	1.9469	0.33168	5.86982	4.36e-09	3.98e-06
ENSG00000279092	29.0514	1.94551	0.564215	3.44818	0.000564371	0.0146069
ADGRB1	31.3272	1.94057	0.588514	3.29741	0.000975815	0.0201664
ENSG00000227063	22717.4	1.93987	0.330469	5.87007	4.36e-09	3.98e-06
KLHDC7B	19.6694	1.93799	0.515593	3.75877	0.000170751	0.00681717
MC1R	14.2595	1.93713	0.643379	3.01086	0.00260509	0.0385926
ENSG00000229700	14.9808	1.93081	0.518518	3.72371	0.00019632	0.0073214
DLK1	467.404	1.9067	0.647761	2.94353	0.00324496	0.043609
ENSG00000231416	17.7227	1.89782	0.634024	2.99329	0.00275991	0.0400558
LOC112268098	29.6496	1.89411	0.451277	4.19723	2.7e-05	0.00209126
ENSG00000280378	12.7038	1.8897	0.655295	2.88374	0.00392989	0.0490384
RPS6KL1	26.3277	1.87814	0.561447	3.34519	0.000822269	0.0179662
OPLAH	7.13251	1.87705	0.635521	2.95356	0.00314136	0.0429935
ENSG00000244266	37.9427	1.8609	0.562502	3.30825	0.000938794	0.0197496
HIST2H2AB	19.8406	1.85287	0.633115	2.9266	0.00342694	0.0452561
ENSG00000219773	116.12	1.85093	0.408834	4.52734	5.97e-06	0.000759547
ENSG00000239470	468.16	1.84736	0.530171	3.48446	0.000493124	0.013478
ENSG00000241362	138.815	1.84638	0.397963	4.63958	3.49e-06	0.000506959
FBXO15	10.0086	1.8451	0.571753	3.22708	0.00125059	0.023751
ENSG00000188985	16.7618	1.84316	0.632006	2.91636	0.00354141	0.0461565
ENSG00000214541	57.3793	1.83989	0.524327	3.50905	0.000449717	0.0128488
ENSG00000230593	20.0655	1.83465	0.469678	3.90618	9.38e-05	0.00457333
FBXO36	21.3696	1.8326	0.536457	3.41611	0.000635222	0.0155218
ENSG00000228360	19.54	1.82805	0.468306	3.90354	9.48e-05	0.00458367
ENSG00000284707	6.65075	1.82777	0.604592	3.02314	0.00250166	0.0376604
ALDH3B1	159.062	1.81526	0.387876	4.67998	2.87e-06	0.000437832
ENSG00000279461	547.016	1.80793	0.32334	5.59141	2.25e-08	1.68e-05
MYT1	16.7819	1.80696	0.62518	2.89031	0.00384861	0.0485409
ENSG00000213867	185.657	1.80159	0.35993	5.0054	5.57e-07	0.000148282
SPEG	30.4746	1.7992	0.519431	3.46379	0.000532621	0.0140964
HIST1H1C	1314.51	1.79892	0.356295	5.04896	4.44e-07	0.000127878
SLC18A2	72.8481	1.79189	0.607533	2.94945	0.00318337	0.0431895
ENSG00000228462	770.437	1.78651	0.465018	3.84181	0.000122132	0.00550569
ENSG00000275807	30.4232	1.78044	0.468607	3.79943	0.000145028	0.00609779
UQCRHL	654.547	1.77346	0.319226	5.5555	2.77e-08	1.97e-05
RPL17	17.4092	1.77328	0.52215	3.39611	0.00068352	0.0162549
HIST1H2AG	54.1729	1.76995	0.524461	3.3748	0.000738693	0.0170242
OVGP1	25.7709	1.76973	0.481162	3.67804	0.000235034	0.0083118
HIST2H2BC	65.547	1.76947	0.440436	4.01754	5.88e-05	0.00344635
DGUOK-AS1	49.2243	1.75236	0.413114	4.24184	2.22e-05	0.00181886
ENSG00000214646	14.0631	1.73948	0.507441	3.42795	0.000608149	0.0151885
ENSG00000213394	26.1437	1.73865	0.43636	3.98444	6.76e-05	0.00374947
ENSG00000224550	12.5764	1.73714	0.600904	2.89087	0.00384175	0.0485291
PDZK1IP1	215.765	1.73363	0.347971	4.98211	6.29e-07	0.000157358
LOC100289361	19.7535	1.72901	0.56238	3.07445	0.00210891	0.0336625
ENSG00000233664	35.4005	1.7195	0.477055	3.60441	0.000312866	0.0101259
ZNF880	61.4302	1.71334	0.459329	3.73008	0.000191416	0.00723411
HIST1H2BG	646.924	1.71332	0.512233	3.34481	0.000823391	0.0179668
HBQ1	35.6623	1.70876	0.523699	3.26286	0.00110292	0.0219368
ENSG00000278784	25.4912	1.70254	0.45386	3.75124	0.000175966	0.00685192
LOC441242	14.4161	1.70101	0.551671	3.08337	0.00204669	0.0330711
ENSG00000219928	6924.49	1.6968	0.462661	3.66747	0.000244959	0.00846628
CKB	373.725	1.69341	0.330115	5.12976	2.9e-07	9.84e-05
ENSG00000250321	309.557	1.68548	0.348854	4.83148	1.36e-06	0.000271189
ENSG00000241081	592.895	1.68345	0.427989	3.9334	8.38e-05	0.00433528
RAB15	23.6157	1.68151	0.563352	2.98483	0.00283736	0.0406622
ORC1	76.4635	1.6807	0.416977	4.03068	5.56e-05	0.00333065
ENSG00000226243	851.564	1.67948	0.347213	4.83702	1.32e-06	0.000267004
ENSG00000244485	524.33	1.67249	0.310458	5.38717	7.16e-08	3.92e-05
STYK1	17.8071	1.67004	0.559299	2.98595	0.00282695	0.0405485
FAM24B	28.519	1.66912	0.496483	3.36189	0.000774108	0.0174723
RPL23P8	1192.42	1.66911	0.30498	5.47287	4.43e-08	2.69e-05
ENSG00000230291	398.636	1.66872	0.515672	3.23601	0.00121211	0.0232899
MYCNOS	29.9001	1.66273	0.395022	4.20922	2.56e-05	0.0020216
FAM83D	15.195	1.65992	0.536316	3.09504	0.00196785	0.0320979
ENSG00000235238	83.704	1.65884	0.344235	4.81893	1.44e-06	0.000278934
ENSG00000263883	20.2294	1.65234	0.546381	3.02415	0.00249334	0.0375696
KCNK5	36.8245	1.64858	0.566919	2.90796	0.00363795	0.0468932
ENSG00000256393	16366.9	1.64643	0.315945	5.21114	1.88e-07	7.17e-05
ENSG00000264281	16337.6	1.64412	0.315955	5.20367	1.95e-07	7.29e-05
CDC42	47.2723	1.63687	0.508946	3.2162	0.00129899	0.024227
ENSG00000240627	11.9879	1.62779	0.561709	2.89793	0.0037564	0.0479144
B4GALNT4	33.7376	1.62128	0.522003	3.10588	0.00189712	0.0314126
INPP5F	82.3207	1.6102	0.475021	3.38975	0.000699552	0.0164927
RPS29	19431.8	1.60845	0.442238	3.63706	0.000275763	0.00931069
EPHX1	11.5479	1.60688	0.458325	3.50598	0.000454931	0.01295
ENSG00000240463	1382.44	1.60574	0.381604	4.20786	2.58e-05	0.00202404
ENSG00000240652	2171.93	1.59891	0.352788	4.5322	5.84e-06	0.000754184
ENSG00000230795	13.5233	1.59069	0.5045	3.15301	0.00161594	0.027941
ENSG00000228929	3235.07	1.59038	0.333176	4.77338	1.81e-06	0.000330289
ATP5MGL	29.5911	1.59035	0.38643	4.1155	3.86e-05	0.00257814
ENSG00000283633	60.3878	1.58992	0.371733	4.27706	1.89e-05	0.00169811
SBDSP1	27.3359	1.58733	0.53006	2.99463	0.00274777	0.0399777
RPL27	17183.4	1.58185	0.32459	4.87338	1.1e-06	0.000227867
ENSG00000242083	57.4523	1.58018	0.414255	3.81451	0.000136455	0.00589232
ENSG00000235332	32.4651	1.56475	0.423669	3.69333	0.000221338	0.00798228
ENSG00000244527	125.618	1.5646	0.516816	3.02739	0.00246677	0.0373406
ENSG00000231120	23.5784	1.55805	0.482801	3.22711	0.00125049	0.023751
ENSG00000216867	186.317	1.54909	0.416565	3.71872	0.000200237	0.00743367
ENSG00000255562	15.3172	1.54724	0.536327	2.88488	0.00391565	0.0489786
ENSG00000218472	28.6072	1.5456	0.417781	3.69955	0.000215985	0.00787577
OST4	2762.73	1.54438	0.294498	5.24412	1.57e-07	6.96e-05
ENSG00000226457	317.872	1.5438	0.394399	3.91432	9.07e-05	0.00448078
POLR2J3	79.9551	1.5438	0.33482	4.61083	4.01e-06	0.00056734
UQCRH	4487.79	1.5437	0.324954	4.75052	2.03e-06	0.000348794
ENSG00000220323	91.8244	1.54292	0.378629	4.07502	4.6e-05	0.00289106
LOC105371814	127.869	1.54069	0.314615	4.89706	9.73e-07	0.000207313
ENSG00000197575	209.887	1.53884	0.387077	3.97554	7.02e-05	0.00379032
ENSG00000220130	56.6385	1.53257	0.476201	3.21834	0.00128935	0.0241289
ENSG00000242952	51.9938	1.53145	0.298474	5.13092	2.88e-07	9.84e-05
ENSG00000223861	912.091	1.52925	0.397783	3.84444	0.000120828	0.00547032
ENSG00000273716	5095.31	1.52732	0.310863	4.91318	8.96e-07	0.000198706
ENSG00000230199	5112.05	1.5251	0.310985	4.90408	9.39e-07	0.000202666
RNF181	523.304	1.52455	0.276716	5.50943	3.6e-08	2.27e-05
ENSG00000236813	22.502	1.52148	0.4879	3.11843	0.0018182	0.0305371
ENSG00000231409	4201.5	1.51608	0.35687	4.24827	2.15e-05	0.00177637
ZNF90	25.88	1.50918	0.409498	3.68543	0.000228314	0.0081799
SNHG9	381.502	1.49751	0.372261	4.02276	5.75e-05	0.00339515
ENSG00000237745	23.3878	1.49751	0.460156	3.25436	0.00113649	0.0223512
ENSG00000233707	194.881	1.49391	0.421877	3.54111	0.000398451	0.011931
ENSG00000213979	154.049	1.49069	0.361925	4.11879	3.81e-05	0.00257814
ENSG00000214914	277.729	1.49017	0.337071	4.42094	9.83e-06	0.00110811
ENSG00000273141	14.8486	1.48988	0.428235	3.47913	0.000503051	0.0136439
HIST1H4C	749.816	1.48957	0.495779	3.00449	0.00266022	0.0391281
TOMM7	3567.51	1.48837	0.343279	4.33575	1.45e-05	0.00146456
ENSG00000228532	83.8371	1.48656	0.346383	4.29165	1.77e-05	0.00165933
COMMD6	2887.38	1.48569	0.500417	2.9689	0.00298869	0.0418937
PNMA3	44.3542	1.47389	0.361701	4.07487	4.6e-05	0.00289106
ENSG00000236281	39.0335	1.4703	0.483137	3.04324	0.00234044	0.0360604
ENSG00000237077	32.6532	1.46989	0.414919	3.54259	0.000396219	0.0119076
GGT2	21.991	1.46917	0.504994	2.90929	0.00362255	0.0467314
ENSG00000180015	68.5494	1.4675	0.421887	3.47842	0.000504388	0.0136576
DDIT3	508	1.46637	0.407988	3.59415	0.000325446	0.0103293
ENSG00000241008	68.7872	1.4658	0.448325	3.2695	0.00107739	0.0215334
ENSG00000219023	1760.19	1.46577	0.460051	3.18612	0.00144196	0.0260873
SMARCD3	146.174	1.4628	0.282167	5.18417	2.17e-07	7.91e-05
ODF3B	105.978	1.45902	0.450042	3.24197	0.00118707	0.0229972
ENSG00000217716	4081.83	1.45579	0.361046	4.03214	5.53e-05	0.00333039
LOXL1	33.1313	1.45161	0.460718	3.15076	0.00162847	0.0280983
ENSG00000219274	418.159	1.45039	0.358383	4.04705	5.19e-05	0.0031522
ENSG00000271029	202.446	1.44615	0.449799	3.2151	0.00130401	0.0242603
ENSG00000239719	813.476	1.44089	0.338773	4.25327	2.11e-05	0.00176623
ENSG00000233057	728.607	1.43795	0.40299	3.56819	0.000359451	0.0112063
MORN4	23.0943	1.43713	0.423128	3.39645	0.000682657	0.0162549
ENSG00000279274	272.717	1.43196	0.347381	4.12217	3.75e-05	0.00255549
ENSG00000279115	272.489	1.4304	0.347546	4.11571	3.86e-05	0.00257814
ENSG00000224856	23.2172	1.42927	0.471393	3.03202	0.0024292	0.0368399
PRC1	21.7916	1.42577	0.424481	3.35885	0.000782661	0.0175673
TMEM258	527.633	1.42469	0.335102	4.2515	2.12e-05	0.00176623
TATDN2	79.8193	1.42253	0.290841	4.89111	1e-06	0.000210942
ATP5F1E	4372.21	1.42227	0.3409	4.1721	3.02e-05	0.00224089
NDUFA4	1115.5	1.41169	0.384011	3.67616	0.000236771	0.0083546
MEG3	463.553	1.41147	0.412044	3.42552	0.000613613	0.0152096
WASIR1	202.123	1.40961	0.36601	3.85127	0.000117507	0.00538594
ENSG00000253945	729.501	1.4086	0.473147	2.97709	0.00290997	0.0411851
NDUFS5	1611.5	1.40742	0.346514	4.06165	4.87e-05	0.00299605
RPL38	34267.4	1.4043	0.332638	4.22172	2.42e-05	0.00193122
LOC100134368	58.4412	1.40326	0.372861	3.76348	0.000167568	0.00673925
ENSG00000213695	281.837	1.40168	0.275221	5.09292	3.53e-07	0.00011157
ENSG00000215905	52.0134	1.40146	0.44309	3.16291	0.00156199	0.0273539
FAM71D	96.5185	1.39662	0.38039	3.67155	0.000241081	0.0084168
C6orf48	254.273	1.39341	0.426405	3.2678	0.00108388	0.0216368
HIST1H2BK	101.659	1.39289	0.354219	3.93228	8.41e-05	0.00433927
ENSG00000243648	185.01	1.39194	0.349919	3.97791	6.95e-05	0.00377024
KRTCAP3	25.7491	1.38547	0.467975	2.96057	0.00307066	0.0424486
ZSCAN16-AS1	577.566	1.38242	0.353942	3.90577	9.39e-05	0.00457333
MTSS1L	25.5021	1.37799	0.408896	3.37002	0.00075162	0.0171774
2002-03-01	79.6409	1.37763	0.382631	3.60043	0.000317694	0.0101421
RPL30	26009.2	1.37745	0.358331	3.84406	0.000121014	0.00547032
PCIF1	264.603	1.37109	0.3577	3.83308	0.000126547	0.00564132
PRSS27	32.9534	1.37043	0.387093	3.5403	0.00039967	0.0119447
RPS23	20178	1.36848	0.392858	3.48341	0.000495076	0.0134945
ENSG00000255074	62.3409	1.36771	0.384319	3.55879	0.000372566	0.0114713
NME2	73.7651	1.36602	0.471139	2.8994	0.00373883	0.0478662
COG3	376.438	1.36523	0.314548	4.34028	1.42e-05	0.00145941
ENSG00000243779	602.418	1.36359	0.422861	3.22467	0.00126119	0.023842
TMEM147-AS1	86.6529	1.36265	0.296545	4.59508	4.33e-06	0.000601538
ENSG00000213621	2568.51	1.34885	0.305831	4.41044	1.03e-05	0.00114378
BNIP1	80.3341	1.34842	0.265881	5.07153	3.95e-07	0.000117736
H1FX	3521.95	1.34834	0.300652	4.48474	7.3e-06	0.000887354
WASIR2	181.884	1.34755	0.325457	4.14048	3.47e-05	0.00246188
ENSG00000214535	1058.98	1.34624	0.405179	3.32257	0.000891908	0.0189331
FUCA2	82.0362	1.34368	0.316978	4.23904	2.24e-05	0.00183255
ENSG00000229757	45.4422	1.34001	0.419585	3.19364	0.0014049	0.0256715
ENSG00000255993	45.0587	1.33338	0.362412	3.67918	0.000233982	0.00831042
CMTM4	59.2255	1.3209	0.324206	4.07426	4.62e-05	0.00289106
ENSG00000237804	11.4827	1.31898	0.447298	2.94876	0.00319049	0.0431895
ENSG00000217275	121.467	1.31227	0.351869	3.72943	0.000191916	0.00723411
PPP1R16B	132.284	1.30659	0.45263	2.88667	0.0038934	0.0489459
MIR4435-2HG	303.323	1.30394	0.331801	3.92989	8.5e-05	0.0043578
TBC1D25	64.3173	1.30257	0.395955	3.2897	0.00100293	0.0205363
ENSG00000217385	22.9729	1.30202	0.444198	2.93117	0.00337693	0.044868
RELA	385.454	1.30164	0.203953	6.38209	1.75e-10	2.39e-07
ENSG00000236862	106.645	1.30048	0.411667	3.15905	0.00158284	0.0276456
CITED4	141.53	1.29929	0.449406	2.89113	0.00383859	0.0485291
RPS25	27413	1.29839	0.283073	4.58677	4.5e-06	0.000620735
ENSG00000231940	851.194	1.2959	0.346752	3.73727	0.000186032	0.00713225
ENSG00000260461	28.0581	1.29401	0.438783	2.94909	0.00318715	0.0431895
FOXP4	53.3643	1.2924	0.393633	3.28327	0.00102611	0.0208127
ENSG00000244086	1790.23	1.2896	0.320986	4.01762	5.88e-05	0.00344635
EFEMP2	56.6808	1.28838	0.445364	2.89287	0.00381741	0.0484499
ENSG00000237774	36.4056	1.28819	0.368547	3.49533	0.000473472	0.0132371
SNRPE	516.89	1.28553	0.3668	3.50472	0.000457091	0.0129765
ATXN7L2	45.6088	1.2851	0.417392	3.07888	0.00207779	0.0332954
ENSG00000225465	55.0842	1.28452	0.377874	3.39934	0.000675489	0.0161576
RPS10	763.427	1.28447	0.343535	3.73897	0.000184777	0.00710071
ENSG00000244245	1545.3	1.27874	0.320102	3.9948	6.47e-05	0.00366728
C20orf96	63.5733	1.27596	0.300178	4.25068	2.13e-05	0.00176623
ENSG00000249617	339.393	1.27537	0.420068	3.0361	0.00239662	0.0365825
PPIAL4C	106.372	1.27222	0.414805	3.06704	0.00216189	0.034308
CLU	778.764	1.27051	0.344896	3.68373	0.000229841	0.00821671
ENSG00000243802	1227.9	1.27036	0.334119	3.80212	0.000143463	0.00605715
ENSG00000237886	41.6542	1.27027	0.377068	3.36882	0.000754916	0.0172287
S100A4	1430.59	1.26773	0.320944	3.95	7.81e-05	0.00408395
TRIM62	25.0962	1.26741	0.369448	3.43055	0.000602369	0.0151435
TP53I11	52.3718	1.26588	0.296757	4.26572	1.99e-05	0.00175915
ENSG00000257907	16.2723	1.26384	0.427374	2.95722	0.00310423	0.0426968
TRAF4	34.8524	1.26321	0.431996	2.92413	0.00345421	0.0454896
CRY2	59.9901	1.26242	0.360902	3.49797	0.00046881	0.013195
ENSG00000214016	3796.43	1.26175	0.305903	4.12468	3.71e-05	0.00254889
ENSG00000181524	2479.78	1.26031	0.317409	3.97062	7.17e-05	0.00384413
TIGD1	56.6009	1.25961	0.410575	3.06793	0.00215549	0.0342513
RPL35A	15908.9	1.25792	0.349328	3.60098	0.000317014	0.0101401
ZNF660	41.7646	1.25776	0.421762	2.98215	0.00286234	0.0408419
ENSG00000223668	141.658	1.25671	0.313673	4.00643	6.16e-05	0.00354918
ENSG00000230170	61.2557	1.25612	0.368819	3.4058	0.000659701	0.015939
ENSG00000216854	601.835	1.25572	0.314772	3.9893	6.63e-05	0.00369862
RPL13AP6	497.13	1.25426	0.3269	3.83682	0.000124638	0.0055727
ENSG00000232587	73.2961	1.25089	0.352111	3.55254	0.000381524	0.0115972
TMEM159	120.498	1.24822	0.308263	4.04921	5.14e-05	0.00313489
ARMH3	87.8647	1.24527	0.341182	3.64986	0.000262388	0.00895119
ENSG00000224438	32.75	1.2435	0.405338	3.06782	0.00215623	0.0342513
ENSG00000243167	613.715	1.24252	0.325662	3.81536	0.000135983	0.00588744
RPS10P7	1289.85	1.24224	0.318989	3.8943	9.85e-05	0.00468402
ENSG00000214748	380.236	1.24058	0.385124	3.22124	0.00127637	0.0239908
ENSG00000237170	209.064	1.23917	0.299597	4.13613	3.53e-05	0.00246583
LINC01278	103.522	1.23664	0.285953	4.32464	1.53e-05	0.00151444
COX6B1	2786.39	1.23654	0.306594	4.03313	5.5e-05	0.00333039
RPS13	18532.6	1.23504	0.33241	3.7154	0.000202884	0.00749803
ENSG00000250144	51.1975	1.23254	0.400036	3.08108	0.0020625	0.0332125
RPS27	30697.1	1.23121	0.344358	3.57537	0.000349735	0.0109519
ENSG00000274104	114.219	1.23007	0.289138	4.25426	2.1e-05	0.00176623
ENSG00000204072	294.325	1.23001	0.296279	4.15152	3.3e-05	0.00238746
ENSG00000243859	384.024	1.22834	0.374735	3.2779	0.00104583	0.0211084
ENSG00000206147	195.929	1.22529	0.335458	3.65259	0.000259611	0.00887492
UCHL1	483.907	1.22515	0.351633	3.48418	0.000493647	0.013478
ENSG00000213303	232.857	1.22471	0.398048	3.0768	0.00209238	0.0334638
ENSG00000241680	86.222	1.22372	0.365421	3.34879	0.000811648	0.0179251
ARMCX6	301.352	1.22263	0.294482	4.15179	3.3e-05	0.00238746
C19orf47	52.3622	1.22126	0.268398	4.55019	5.36e-06	0.000703572
ENSG00000228399	751.014	1.22065	0.412871	2.95649	0.00311159	0.0427622
ZSCAN12	39.7294	1.22047	0.407893	2.99214	0.00277032	0.0401219
WASH7P	659.473	1.21974	0.305721	3.98971	6.62e-05	0.00369862
ENSG00000228861	369.188	1.21848	0.345898	3.52266	0.000427234	0.012386
MTRF1L	352.827	1.21803	0.305758	3.98365	6.79e-05	0.00374947
R3HCC1L	45.9539	1.21298	0.416662	2.9112	0.00360048	0.04654
ENSG00000238072	64.1806	1.21286	0.319799	3.79255	0.000149106	0.00620986
ILKAP	200.83	1.20222	0.256685	4.68365	2.82e-06	0.000436239
RPL31	36254.2	1.20131	0.330349	3.63649	0.000276375	0.00931218
ARFIP2	142.684	1.2013	0.181651	6.61325	3.76e-11	6.37e-08
ENSG00000273870	191.395	1.20011	0.406812	2.95004	0.00317732	0.0431895
ENSG00000225591	303.46	1.19608	0.365744	3.27027	0.00107445	0.0215334
DDX41	278.092	1.1956	0.322957	3.70203	0.00021388	0.00783383
RPS20	54410.1	1.19344	0.292629	4.07833	4.54e-05	0.0028738
ENSG00000269244	22.8894	1.1848	0.393136	3.01371	0.00258078	0.0384839
PPIAL4G	109.395	1.18454	0.374985	3.15889	0.0015837	0.0276456
RPL32	31360.6	1.17635	0.270028	4.3564	1.32e-05	0.00138192
ENSG00000232346	3361.72	1.17536	0.387268	3.03501	0.00240525	0.036595
RPL37A	57388.8	1.17272	0.294453	3.9827	6.81e-05	0.0037519
ENSG00000239269	4791.71	1.17192	0.312253	3.75312	0.000174649	0.00685192
ENSG00000227694	3526.45	1.17113	0.258558	4.52947	5.91e-06	0.000758042
SF3A2	97.7574	1.16939	0.376823	3.10328	0.00191387	0.0315206
ENSG00000272462	52.9638	1.16892	0.393681	2.9692	0.00298576	0.0418937
PIP4K2C	36.1693	1.1621	0.330476	3.51644	0.000437383	0.0125692
ENSG00000213087	310.749	1.16151	0.346804	3.34918	0.000810507	0.017924
ENSG00000270916	97.2088	1.15766	0.384042	3.01442	0.00257471	0.0384839
RBX1	692.204	1.15495	0.33721	3.42502	0.000614748	0.0152148
ENSG00000180389	204.514	1.15482	0.386546	2.98754	0.00281233	0.0404131
ZDHHC14	97.7446	1.15303	0.281585	4.0948	4.23e-05	0.0027405
GAS5	8267	1.1517	0.386483	2.97995	0.00288296	0.041029
SLC35B2	57.4585	1.15052	0.26675	4.3131	1.61e-05	0.00155383
ENSG00000231747	2195.91	1.14627	0.334492	3.42691	0.0006105	0.0152014
ULK4P1	41.4671	1.1453	0.337489	3.39358	0.000689845	0.0163119
USP21	93.0995	1.14458	0.342807	3.33885	0.00084127	0.0182778
ITGA5	472.147	1.14457	0.373745	3.06243	0.00219549	0.034707
COX7C	4214.48	1.14447	0.346467	3.30326	0.000955668	0.0199005
ENSG00000219222	260.164	1.14012	0.374534	3.04411	0.00233372	0.0360245
ENSG00000213326	6744.1	1.13566	0.239119	4.74936	2.04e-06	0.000348794
CAPN11	99.0336	1.13227	0.381927	2.96462	0.00303061	0.042215
SFXN3	79.3351	1.13221	0.301193	3.7591	0.000170526	0.00681717
NDUFA1	743.368	1.13145	0.365482	3.09576	0.00196309	0.0320521
LMBR1	70.1703	1.12753	0.327259	3.44536	0.000570293	0.0146906
MRPL22	296.346	1.12729	0.307675	3.6639	0.000248399	0.00856299
PHF1	204.985	1.12155	0.238704	4.69849	2.62e-06	0.000418043
NAPB	68.6865	1.12131	0.34294	3.26968	0.00107669	0.0215334
CYB561A3	192.728	1.11749	0.266313	4.19618	2.71e-05	0.00209126
ENSG00000231169	1505.4	1.11682	0.387013	2.88573	0.00390507	0.0489687
ENSG00000249264	5787.79	1.11313	0.278304	3.99967	6.34e-05	0.00363922
KLF11	129.128	1.11165	0.334208	3.32621	0.00088037	0.0188099
ENSG00000226396	1014.41	1.11159	0.307858	3.61072	0.000305349	0.010023
ENSG00000213183	350.926	1.10795	0.312389	3.54671	0.00039008	0.0117879
RPL23	41546.8	1.10725	0.367424	3.01354	0.00258217	0.0384839
CD300LF	153.04	1.10567	0.292976	3.77394	0.000160689	0.00657776
ENSG00000204253	163.125	1.09859	0.344931	3.18497	0.00144769	0.0261046
ENSG00000223803	5411.6	1.09826	0.373313	2.94194	0.00326168	0.0437277
SPACA9	39.8135	1.09598	0.37431	2.92801	0.00341136	0.0451427
NPC2	431.44	1.09426	0.262659	4.1661	3.1e-05	0.00228001
ENSG00000241506	246.859	1.09161	0.25669	4.25266	2.11e-05	0.00176623
SLC25A38	194.299	1.09091	0.249786	4.36736	1.26e-05	0.00133996
ENSG00000276148	67.9172	1.09035	0.300627	3.62691	0.000286834	0.00958585
NDUFS4	1046.07	1.09029	0.302434	3.60506	0.000312081	0.0101204
ENSG00000279799	100.17	1.08935	0.358859	3.03559	0.00240066	0.036595
ENSG00000243904	172.656	1.08756	0.247007	4.40295	1.07e-05	0.00117605
SH3TC1	219.194	1.08574	0.255287	4.25301	2.11e-05	0.00176623
SF3A3	384.996	1.08571	0.276492	3.92675	8.61e-05	0.00438776
ULK4P3	47.4188	1.08073	0.334738	3.22858	0.00124406	0.0237335
ENSG00000232848	38.6844	1.08016	0.356982	3.0258	0.00247975	0.037468
SF3B6	878.667	1.07791	0.333406	3.23302	0.00122489	0.0234256
SREBF1	272.163	1.07779	0.214587	5.02261	5.1e-07	0.000144209
ENSG00000215006	68.8917	1.07678	0.32734	3.28948	0.00100372	0.0205363
NDUFB4	1923.17	1.0743	0.245902	4.3688	1.25e-05	0.00133989
TIMM23B	78.8786	1.07356	0.342007	3.13901	0.0016952	0.0290361
ENSG00000226532	331.952	1.07336	0.340595	3.15142	0.00162478	0.0280642
EMD	317.769	1.0706	0.205392	5.21248	1.86e-07	7.17e-05
ENSG00000220370	189.014	1.07058	0.316671	3.38073	0.000722938	0.0168121
RPL41	87943.9	1.0685	0.272817	3.91654	8.98e-05	0.00446661
SETD4	142.483	1.06657	0.243838	4.37408	1.22e-05	0.00131646
CARS	92.2415	1.06506	0.33203	3.20773	0.00133789	0.0247782
PRKAB1	108.519	1.06384	0.28367	3.75029	0.000176632	0.00685192
ENSG00000213542	120.536	1.06027	0.359659	2.94797	0.00319863	0.0431895
DDX6	207.628	1.059	0.26491	3.99759	6.4e-05	0.00365856
HSPA14	66.2936	1.05608	0.352113	2.99925	0.00270642	0.0395807
ENSG00000249855	1875.39	1.05582	0.275514	3.83218	0.000127012	0.00564132
ENSG00000227081	8860.88	1.05157	0.335783	3.13168	0.00173808	0.029524
LINC00506	47.3385	1.05056	0.336222	3.12461	0.00178041	0.030036
ENSG00000240087	8101.45	1.05047	0.248332	4.23012	2.34e-05	0.00187686
HLA-H	75.06	1.05017	0.335156	3.13338	0.00172803	0.0294142
CEP95	140.118	1.04988	0.278243	3.77323	0.000161147	0.00657776
FURIN	147.55	1.04876	0.267304	3.92349	8.73e-05	0.00440656
ENSG00000263266	8406.4	1.04466	0.218592	4.77905	1.76e-06	0.000324719
C1orf216	110.657	1.04372	0.312282	3.34224	0.000831039	0.0180856
ENSG00000239559	795.027	1.04137	0.357727	2.91106	0.00360204	0.04654
ENSG00000234851	16780.9	1.03407	0.256684	4.02858	5.61e-05	0.00334826
ENSG00000213051	212.228	1.03379	0.296053	3.49189	0.000479617	0.013294
GARS	297.119	1.03253	0.260588	3.96232	7.42e-05	0.00395438
ENSG00000224261	81.1027	1.03244	0.295077	3.49889	0.000467201	0.0131724
CUL4A	343.474	1.03195	0.2295	4.49652	6.91e-06	0.000852202
RPL36A	258.945	1.03189	0.285471	3.61467	0.000300727	0.00998714
PARP12	111.495	1.03174	0.242142	4.2609	2.04e-05	0.00176623
ENSG00000272434	83.7258	1.03106	0.331102	3.11403	0.0018455	0.0308066
ENSG00000232472	8833.84	1.02936	0.314143	3.27671	0.00105023	0.0211451
NEU1	175.852	1.02915	0.284751	3.6142	0.000301276	0.00998714
CIDECP1	71.2806	1.02633	0.236605	4.33775	1.44e-05	0.00146456
ENSG00000225193	109.634	1.02472	0.323192	3.17062	0.00152115	0.0268104
RHBDF1	117.502	1.02443	0.31888	3.21261	0.00131537	0.0244438
KIFC3	183.754	1.0233	0.349414	2.92863	0.00340462	0.0450899
ENSG00000241923	219.902	1.02216	0.345352	2.95976	0.00307878	0.042525
RSAD1	128.72	1.02106	0.345893	2.95196	0.00315769	0.0431428
ENSG00000172746	381.875	1.01821	0.248087	4.10424	4.06e-05	0.00267321
ENSG00000244052	263.161	1.01306	0.347881	2.91209	0.00359023	0.0465186
BLCAP	156.867	1.0079	0.252505	3.99158	6.56e-05	0.00368829
SCAMP5	57.1783	1.00762	0.343481	2.93354	0.00335116	0.0445618
XXYLT1	112.744	1.00683	0.328806	3.06208	0.00219804	0.0347071
ENSG00000213609	1551.98	1.00311	0.267241	3.75357	0.000174334	0.00685192
MED9	91.441	1.00242	0.28368	3.53363	0.000409895	0.0120537
RPL36AL	6197.13	1.00214	0.306068	3.27423	0.00105949	0.0212793
ENSG00000185641	11913	1.00208	0.30538	3.28143	0.00103283	0.0209232
SLC25A24	122.479	-1.00457	0.299942	-3.34921	0.000810434	0.017924
PXMP4	108.648	-1.01222	0.257701	-3.9279	8.57e-05	0.00438038
ZNF302	253.68	-1.01843	0.293009	-3.47577	0.000509385	0.0137475
GPCPD1	157.706	-1.02017	0.282511	-3.61109	0.000304915	0.010023
ZSCAN18	588.707	-1.02184	0.273516	-3.73594	0.000187014	0.00714889
PLEK	730.377	-1.02295	0.295605	-3.46051	0.000539147	0.0142024
TEP1	89.3624	-1.02352	0.324387	-3.15524	0.00160367	0.0278293
PTGER2	227.818	-1.02635	0.351875	-2.91681	0.00353626	0.046142
ABHD2	605.577	-1.02791	0.25983	-3.95607	7.62e-05	0.00403313
SMARCA5	192.557	-1.02859	0.2892	-3.55669	0.000375562	0.0114713
PWWP2A	91.1859	-1.03046	0.342494	-3.0087	0.00262372	0.0387861
ITGAL	208.232	-1.03051	0.312173	-3.30107	0.00096317	0.0200059
ZNF84	122.446	-1.03072	0.294186	-3.50363	0.000458958	0.0129846
TTPAL	74.871	-1.03076	0.356048	-2.89499	0.00379166	0.0482305
CA5B	75.6332	-1.03153	0.286425	-3.60139	0.000316523	0.0101401
NUFIP2	179.934	-1.03291	0.350357	-2.94817	0.00319662	0.0431895
CHMP1B	756.302	-1.03295	0.331932	-3.11194	0.00185864	0.0309629
VCL	188.633	-1.03356	0.297632	-3.4726	0.000515443	0.0138395
E2F5	64.9598	-1.03439	0.336621	-3.07285	0.00212027	0.033811
SMG1	439.617	-1.0396	0.209807	-4.95503	7.23e-07	0.000169525
BOD1L1	575.981	-1.04935	0.31773	-3.30265	0.00095775	0.0199185
RBL2	242.384	-1.05016	0.303871	-3.45592	0.00054841	0.0143752
MAP2K1	134.061	-1.05099	0.314894	-3.33761	0.000845032	0.0182931
NR3C1	268.525	-1.05955	0.281623	-3.76231	0.000168354	0.00675433
SPAG16	229.273	-1.06156	0.313985	-3.38094	0.000722392	0.0168121
TSC22D1	2035.75	-1.0628	0.356197	-2.98376	0.00284734	0.0407697
MYO1F	277.386	-1.06559	0.366959	-2.90385	0.0036861	0.047328
TMOD3	134.499	-1.07213	0.311299	-3.44404	0.000573101	0.0147398
ENSG00000229852	92.9761	-1.07611	0.304239	-3.53705	0.000404618	0.0120271
SCAND2P	76.0773	-1.078	0.338307	-3.18645	0.00144032	0.0260864
ZNF101	64.9365	-1.0791	0.3608	-2.99085	0.002782	0.0401848
MOSMO	121.909	-1.08006	0.324523	-3.32814	0.000874264	0.0187132
ST3GAL5	64.9113	-1.08664	0.366506	-2.96485	0.00302826	0.042215
ENSG00000275964	122	-1.08846	0.276844	-3.93167	8.44e-05	0.00433927
DAAM1	63.3196	-1.08878	0.346583	-3.14148	0.00168094	0.0288219
ZDHHC21	118.531	-1.09118	0.34258	-3.18518	0.00144665	0.0261046
RUFY3	78.8835	-1.09152	0.337166	-3.23733	0.00120652	0.0232641
GTPBP8	235.336	-1.09218	0.285072	-3.83123	0.000127506	0.00564132
CEP290	201.235	-1.09871	0.367794	-2.9873	0.00281451	0.0404131
FTX	127.87	-1.09875	0.315665	-3.48074	0.000500034	0.0135845
STXBP3	217.805	-1.10126	0.361717	-3.04453	0.00233047	0.0360081
VN1R1	32.28	-1.10549	0.374294	-2.95354	0.00314152	0.0429935
ADGRE5	672.008	-1.10655	0.278196	-3.97758	6.96e-05	0.00377024
ZEB1-AS1	87.7653	-1.11082	0.312248	-3.5575	0.000374401	0.0114713
MFSD6	65.0084	-1.11272	0.369178	-3.01406	0.0025778	0.0384839
EHD3	50.1993	-1.11956	0.353357	-3.16835	0.00153306	0.0269624
A2M-AS1	40.3633	-1.12047	0.378165	-2.96291	0.00304748	0.0423064
ZC3H6	191.254	-1.12321	0.286165	-3.92506	8.67e-05	0.00439133
SNAI3	30.6491	-1.12492	0.347319	-3.23887	0.00120006	0.0231941
GIMAP1	355.946	-1.12545	0.271188	-4.15008	3.32e-05	0.00239195
ZNF140	43.3578	-1.12568	0.36258	-3.10464	0.00190514	0.0314818
SPRY1	380.315	-1.12768	0.305322	-3.69341	0.000221266	0.00798228
PCTP	65.6427	-1.13007	0.323862	-3.48936	0.000484174	0.0133751
GOPC	209.213	-1.13139	0.249989	-4.52577	6.02e-06	0.000759547
LTB	404.672	-1.13317	0.321951	-3.51968	0.000432063	0.0124479
ZNF599	55.3664	-1.13948	0.336496	-3.38631	0.000708393	0.0166613
FGD3	304.918	-1.14184	0.20676	-5.52255	3.34e-08	2.27e-05
MIS18BP1	551.238	-1.1422	0.376359	-3.03487	0.00240636	0.036595
ACAP2	334.811	-1.14659	0.277057	-4.13847	3.5e-05	0.00246225
OVCH1-AS1	56.2764	-1.14713	0.337898	-3.39488	0.000686585	0.0163042
YY2	39.4	-1.14786	0.380358	-3.01784	0.00254585	0.0382204
TXNDC15	192.815	-1.14922	0.345664	-3.32469	0.000885172	0.0188879
CAAP1	144.25	-1.16061	0.335812	-3.45613	0.00054799	0.0143752
PHRF1	222.939	-1.16213	0.247339	-4.69854	2.62e-06	0.000418043
ZFP64	68.6692	-1.16255	0.339617	-3.42313	0.000619054	0.0152523
RHEX	272.165	-1.16594	0.369225	-3.1578	0.00158964	0.0276904
RHOBTB1	82.3044	-1.16887	0.348637	-3.35269	0.000800316	0.0178392
IRF2	121.538	-1.17053	0.274444	-4.26511	2e-05	0.00175915
PHOSPHO2	80.6435	-1.17391	0.367284	-3.1962	0.00139248	0.025473
RBBP9	39.534	-1.17514	0.406462	-2.89114	0.00383853	0.0485291
CCDC142	91.5449	-1.18562	0.328331	-3.61105	0.000304956	0.010023
CARD8-AS1	111.088	-1.1957	0.408537	-2.92678	0.00342493	0.0452561
PLCB1	74.3227	-1.1958	0.370331	-3.22902	0.00124216	0.0237282
FCMR	87.2398	-1.1988	0.355543	-3.37174	0.000746942	0.0171181
LMNB1	115.233	-1.20004	0.400925	-2.99318	0.00276087	0.0400558
EREG	935.785	-1.20062	0.343368	-3.4966	0.00047123	0.0132371
INPP4B	102.431	-1.2016	0.354895	-3.38579	0.000709749	0.0166613
BACH2	75.1433	-1.20166	0.368364	-3.26216	0.00110568	0.021965
PACSIN2	292.738	-1.2017	0.222085	-5.41098	6.27e-08	3.55e-05
ZKSCAN5	44.4351	-1.20175	0.412147	-2.91584	0.0035473	0.0461966
SORT1	52.6462	-1.20385	0.395398	-3.04465	0.0023295	0.0360081
TAOK1	122.804	-1.20578	0.322484	-3.73902	0.000184736	0.00710071
HERC5	75.426	-1.20994	0.372294	-3.24995	0.00115425	0.0225489
WDR45B	374.826	-1.21251	0.290333	-4.17627	2.96e-05	0.00221117
SLC40A1	238.301	-1.2275	0.38655	-3.17552	0.00149566	0.0265528
ABHD13	61.6216	-1.22846	0.405534	-3.02924	0.00245166	0.0371462
IGFLR1	97.4219	-1.22884	0.362066	-3.39397	0.000688874	0.0163119
ITPR2	106.347	-1.22945	0.335075	-3.66916	0.000243345	0.00845985
ICK	113.643	-1.23005	0.392666	-3.13257	0.00173285	0.0294657
TPST1	54.8136	-1.23154	0.321477	-3.83086	0.000127696	0.00564132
KLF12	48.3299	-1.23749	0.417006	-2.96755	0.00300184	0.0419211
METTL7A	235.72	-1.23931	0.364572	-3.39935	0.000675474	0.0161576
LOC102724219	86.55	-1.23983	0.403888	-3.06975	0.00214241	0.0341309
RAB27B	72.744	-1.24356	0.33148	-3.75153	0.000175757	0.00685192
RC3H1	126.254	-1.24368	0.350091	-3.55246	0.00038165	0.0115972
TCTEX1D1	209.499	-1.24677	0.327573	-3.80609	0.00014118	0.00602935
ENSG00000277991	85.0995	-1.24797	0.402666	-3.09927	0.00193996	0.031801
RRAGB	88.3784	-1.24809	0.355709	-3.50874	0.000450243	0.0128488
KMT5B	188.008	-1.26429	0.280251	-4.5113	6.44e-06	0.000807084
ARL10	98.2687	-1.26771	0.39169	-3.23651	0.00121002	0.023277
MEX3B	88.3543	-1.28636	0.417737	-3.07937	0.00207442	0.0332954
NBN	112.388	-1.29098	0.330752	-3.90317	9.49e-05	0.00458367
WEE1	111.524	-1.2929	0.306974	-4.21174	2.53e-05	0.00200876
CD2AP	93.4037	-1.29618	0.401843	-3.22558	0.00125716	0.0237933
RAB6A	56.0145	-1.30104	0.426876	-3.04782	0.00230505	0.0357656
CYTH4	111.054	-1.30411	0.365515	-3.56786	0.000359908	0.0112063
MSRB1	209.7	-1.30423	0.394645	-3.30481	0.000950396	0.0198492
TLR6	42.546	-1.30599	0.42908	-3.04369	0.00233695	0.0360404
RBM27	72.0691	-1.31098	0.410799	-3.1913	0.00141634	0.0258325
ANKRD37	51.1654	-1.31142	0.440399	-2.97779	0.00290335	0.0411763
PIGV	49.2053	-1.31162	0.31633	-4.14638	3.38e-05	0.00242034
ANKRD28	462.554	-1.31423	0.407677	-3.2237	0.00126548	0.0238681
TMEM71	58.7586	-1.31456	0.438979	-2.99459	0.00274818	0.0399777
ANKRD44	99.8515	-1.31623	0.30707	-4.28641	1.82e-05	0.00165933
NME8	30.3753	-1.31656	0.384061	-3.42801	0.000608024	0.0151885
FEZ2	228.847	-1.31759	0.333412	-3.95184	7.76e-05	0.0040787
PTPN11	372.33	-1.32653	0.338528	-3.91851	8.91e-05	0.00444372
ENSG00000213943	21.8295	-1.3289	0.415371	-3.19931	0.00137757	0.025292
DDX59	123.064	-1.32923	0.340758	-3.90079	9.59e-05	0.00458676
ANKRD20A8P	29.1608	-1.33018	0.43596	-3.05116	0.00227957	0.0355904
KDELC1	64.8475	-1.33066	0.411104	-3.2368	0.00120879	0.023277
GK	64.1528	-1.33111	0.358073	-3.71744	0.000201254	0.00745456
NBEA	34.2569	-1.33117	0.426043	-3.12451	0.00178103	0.030036
PLXNC1	88.0666	-1.33553	0.391867	-3.40811	0.00065414	0.0159019
ENSG00000260267	59.0178	-1.34245	0.428423	-3.13346	0.00172757	0.0294142
ENSG00000272711	92.4788	-1.34925	0.400043	-3.37275	0.000744202	0.0171108
GALNT7	128.868	-1.35144	0.403392	-3.35019	0.000807557	0.017924
SLC2A3	367.462	-1.35884	0.365832	-3.71439	0.000203697	0.00751115
BHLHE40	198.764	-1.35977	0.426164	-3.19072	0.00141919	0.0258462
TFEB	55.3355	-1.36162	0.398229	-3.41919	0.000628068	0.015405
SESN3	128.954	-1.36841	0.44111	-3.10219	0.00192093	0.0315206
NFIL3	180.668	-1.36956	0.423514	-3.23379	0.00122159	0.0233897
TIPARP	99.2612	-1.37196	0.409252	-3.35237	0.000801238	0.0178392
PDGFC	50.2181	-1.37814	0.466766	-2.95253	0.00315182	0.0430985
AHCYL2	92.6283	-1.37848	0.369315	-3.73252	0.000189571	0.00721733
SLA	199.719	-1.39119	0.30884	-4.50456	6.65e-06	0.0008268
UQCRB	193.977	-1.39557	0.475549	-2.93465	0.00333925	0.0444871
GALC	27.549	-1.40055	0.482488	-2.90276	0.00369892	0.0474555
GNAI1	258.439	-1.40731	0.325894	-4.3183	1.57e-05	0.00153575
ENSG00000280161	30.2374	-1.41275	0.370441	-3.81369	0.000136909	0.00589385
TSPAN2	100.885	-1.42087	0.364051	-3.90294	9.5e-05	0.00458367
ENSG00000269800	34.6756	-1.42146	0.450702	-3.15389	0.0016111	0.0279116
PLOD2	61.3839	-1.42289	0.448111	-3.1753	0.00149682	0.0265528
ZSWIM6	28.624	-1.42447	0.458359	-3.10775	0.00188515	0.0312774
RDH5	41.1612	-1.42623	0.378752	-3.76561	0.000166146	0.00673841
ENSG00000236816	27.4241	-1.42631	0.442579	-3.22272	0.00126979	0.0239184
IRS2	251.236	-1.42679	0.301312	-4.73526	2.19e-06	0.000370083
TSHZ1	78.0085	-1.42725	0.483885	-2.94956	0.0031823	0.0431895
ZNF512	102.769	-1.42974	0.354637	-4.03156	5.54e-05	0.00333039
PPP1R3B	34.4509	-1.43154	0.383226	-3.73551	0.000187338	0.00714889
APOOL	90.0503	-1.43183	0.420445	-3.40552	0.000660381	0.015939
ENSG00000279730	23.6976	-1.43317	0.487438	-2.94021	0.00327989	0.0438628
DPYD	84.4062	-1.44277	0.36482	-3.95474	7.66e-05	0.00404256
TNFAIP1	74.5881	-1.44402	0.384789	-3.75276	0.000174897	0.00685192
ENSG00000259071	29.9028	-1.44614	0.483413	-2.99151	0.00277599	0.0401687
STRN	45.8298	-1.44823	0.423343	-3.42095	0.000624031	0.0153289
PARG	66.8062	-1.45656	0.430395	-3.38424	0.000713751	0.0167075
ENSG00000275532	24.6676	-1.45856	0.433205	-3.36691	0.000760141	0.0172758
ZNF257	28.6522	-1.45873	0.492397	-2.96251	0.00305138	0.0423247
ENSG00000268154	141.088	-1.45892	0.383362	-3.80559	0.000141465	0.00602935
ANKRD20A3	48.6523	-1.46079	0.444249	-3.28822	0.00100822	0.0206027
ERBIN	143.446	-1.47911	0.430735	-3.43392	0.000594924	0.0150824
CLHC1	18.3212	-1.47985	0.496832	-2.97858	0.00289589	0.0411062
ST3GAL6	74.9038	-1.48099	0.364088	-4.06767	4.75e-05	0.00296268
ANKRD20A4	57.1837	-1.48651	0.445976	-3.33317	0.000858626	0.0184655
HILPDA	65.7444	-1.4868	0.512809	-2.89932	0.00373968	0.0478662
ENSG00000260244	55.0696	-1.49895	0.455961	-3.28744	0.00101101	0.0206339
ANKRD20A1	58.3207	-1.49975	0.437962	-3.42439	0.00061619	0.0152275
SAMD13	43.3597	-1.5039	0.463802	-3.24255	0.00118465	0.0229972
CCNH	619.497	-1.50463	0.364957	-4.12275	3.74e-05	0.00255549
ENSG00000255182	28.4493	-1.50689	0.494776	-3.04559	0.00232224	0.0359487
ARMC2	27.505	-1.50768	0.50767	-2.9698	0.00297996	0.0418649
DNAJB1	661.318	-1.51379	0.340256	-4.44898	8.63e-06	0.00100299
NRIP1	476.515	-1.51469	0.388808	-3.89574	9.79e-05	0.00466994
ANKRD20A2	44.7863	-1.51488	0.448234	-3.37966	0.000725758	0.016825
ETS1	65.744	-1.51512	0.495708	-3.05648	0.00223954	0.0351662
LOC102724843.1	49.864	-1.51548	0.473922	-3.19774	0.0013851	0.0253926
LOC102724951	59.9771	-1.51627	0.457721	-3.31265	0.000924154	0.0194916
PIK3R3	22.4331	-1.51768	0.513687	-2.95448	0.00313199	0.0429347
LOC102724701	49.3678	-1.52036	0.478551	-3.17701	0.00148803	0.026454
SOD2	563.184	-1.52913	0.305928	-4.99832	5.78e-07	0.000148282
ETV3	94.2925	-1.53024	0.424151	-3.60776	0.000308847	0.0100613
FAM76A	58.6297	-1.53328	0.385781	-3.97449	7.05e-05	0.00379456
GIMAP7	197.242	-1.53849	0.409486	-3.75712	0.000171883	0.00684569
FBXO43	18.778	-1.53918	0.505991	-3.04191	0.00235084	0.0361867
ANGPT1	201.483	-1.5413	0.390158	-3.95045	7.8e-05	0.00408395
GIMAP6	138.89	-1.55179	0.361143	-4.29689	1.73e-05	0.00165244
LOC153684	47.1017	-1.55291	0.370039	-4.19662	2.71e-05	0.00209126
NLRP3	146.381	-1.55331	0.333138	-4.66266	3.12e-06	0.000457318
SOCS1	45.8642	-1.55707	0.51705	-3.01145	0.00260006	0.0385926
CITED2	716.064	-1.55885	0.364114	-4.28122	1.86e-05	0.00167577
TUT7	108.714	-1.56973	0.415115	-3.78143	0.000155928	0.00644491
TMEM154	67.2566	-1.57265	0.489609	-3.21205	0.0013179	0.0244632
LOC100128325	36.9661	-1.57293	0.474474	-3.31511	0.000916077	0.019371
ESF1	72.6733	-1.57387	0.416351	-3.78016	0.000156729	0.00646173
ETAA1	65.9085	-1.57726	0.467285	-3.37536	0.000737195	0.0170135
MAP3K8	303.292	-1.58571	0.30338	-5.2268	1.72e-07	7.17e-05
KIAA1551	98.9246	-1.59702	0.428	-3.73136	0.000190447	0.00723389
CNOT6L	68.8168	-1.60534	0.419135	-3.83012	0.000128079	0.00564132
SMIM30	50.7491	-1.60675	0.550532	-2.91854	0.00351671	0.0460172
SRGN	3902.18	-1.612	0.450784	-3.57599	0.000348903	0.0109519
PILRA	73.3154	-1.62161	0.490258	-3.30767	0.000940766	0.0197657
ENSG00000263740	194.418	-1.63317	0.491392	-3.32357	0.000888744	0.0188904
DTD2	31.4599	-1.64108	0.392756	-4.17836	2.94e-05	0.00221117
PLAUR	140.834	-1.64197	0.379848	-4.3227	1.54e-05	0.00151444
PFKFB3	109.601	-1.65434	0.48009	-3.44589	0.000569172	0.0146848
THNSL1	27.6987	-1.65489	0.508746	-3.25289	0.00114238	0.0223876
ZNF565	20.1305	-1.65631	0.557038	-2.97342	0.002945	0.0416232
INCENP	13.1571	-1.66364	0.560817	-2.96645	0.00301261	0.0420357
ZNF470	24.0545	-1.68176	0.564531	-2.97905	0.00289146	0.0410893
PLEKHF1	42.8976	-1.68346	0.494454	-3.40468	0.000662404	0.015939
NUDT16P1	20.2576	-1.68876	0.57622	-2.93076	0.00338132	0.04489
LINC01123	56.4095	-1.69241	0.575552	-2.94051	0.00327675	0.0438567
ZBTB1	72.2916	-1.6941	0.451066	-3.75576	0.000172817	0.00685192
C17orf100	53.3462	-1.69659	0.46631	-3.63833	0.000274409	0.00928407
CEP83	89.4982	-1.6966	0.361196	-4.69717	2.64e-06	0.000418043
GADD45A	1141.52	-1.70002	0.363324	-4.67908	2.88e-06	0.000437832
CXorf21	93.2264	-1.70009	0.40178	-4.2314	2.32e-05	0.00187686
POLR3G	19.7627	-1.70999	0.584367	-2.92623	0.00343096	0.0452561
PTGER4	368.121	-1.71157	0.399231	-4.28716	1.81e-05	0.00165933
ENPP4	48.085	-1.71818	0.550348	-3.12198	0.00179638	0.0302637
MPP7	46.3993	-1.71933	0.416259	-4.13044	3.62e-05	0.00249628
MGC16275	20.0301	-1.72542	0.582304	-2.96309	0.00304569	0.0423064
SCML4	65.738	-1.727	0.347601	-4.96833	6.75e-07	0.000165392
SERINC5	53.2084	-1.73028	0.474882	-3.64361	0.000268846	0.00913352
KBTBD7	21	-1.7325	0.556721	-3.11198	0.00185839	0.0309629
ENSG00000279227	19.9115	-1.74457	0.5404	-3.22829	0.00124532	0.0237335
LOC107984660	14.0175	-1.77874	0.611107	-2.91069	0.00360628	0.0465581
GTF2A1	42.4993	-1.78165	0.527026	-3.38058	0.000723343	0.0168121
TNXB	28.3731	-1.78702	0.618445	-2.88953	0.00385813	0.0486237
SLC11A1	97.485	-1.78923	0.464947	-3.84824	0.000118969	0.00540765
HACE1	32.7607	-1.80393	0.563863	-3.19923	0.00137797	0.025292
DLL1	35.906	-1.81002	0.510713	-3.5441	0.000393962	0.0118833
ITGB8	28.5517	-1.81515	0.556196	-3.26351	0.0011004	0.0219131
RN7SL2	321.858	-1.82752	0.508464	-3.5942	0.000325391	0.0103293
TNFAIP3	893.808	-1.82991	0.413986	-4.42023	9.86e-06	0.00110811
ZAP70	42.7339	-1.84113	0.52233	-3.52484	0.000423746	0.0123066
RASIP1	23.5121	-1.8463	0.582373	-3.1703	0.0015228	0.0268108
ENSG00000239899	35.8467	-1.84765	0.575379	-3.21119	0.00132185	0.0245087
IGF2R	37.6562	-1.85631	0.521869	-3.55704	0.000375058	0.0114713
ENSG00000280135	12.8807	-1.87211	0.633421	-2.95556	0.00312102	0.042856
ZFP36	2474.14	-1.8743	0.350031	-5.35467	8.57e-08	4.4e-05
DDIT4	523.743	-1.88021	0.377485	-4.98089	6.33e-07	0.000157358
ND3	827.152	-1.88886	0.593303	-3.18363	0.00145439	0.0261965
NAMPT	272.953	-1.9119	0.466155	-4.10143	4.11e-05	0.0026951
ENSG00000273221	38.1088	-1.91608	0.64478	-2.97168	0.00296179	0.0417821
KAT2B	44.7982	-1.92929	0.504299	-3.82569	0.000130404	0.00570612
HBA1	7250.77	-1.93044	0.606983	-3.18039	0.00147076	0.0263468
ZNF217	27.3105	-1.94296	0.576848	-3.36823	0.000756522	0.0172414
C1orf56	250.224	-1.9457	0.4205	-4.62711	3.71e-06	0.000533722
COL6A3	915.562	-1.95063	0.370703	-5.26198	1.43e-07	6.5e-05
CLDN5	37.3501	-1.95733	0.525639	-3.72371	0.000196317	0.0073214
NOG	73.3936	-1.95939	0.579773	-3.37959	0.000725948	0.016825
PDE4B	237.894	-1.96189	0.45801	-4.28351	1.84e-05	0.0016678
HSPH1	131.647	-1.9628	0.45797	-4.28587	1.82e-05	0.00165933
MBLAC2	44.1463	-1.97431	0.474894	-4.15737	3.22e-05	0.0023583
CEBPB	888.946	-1.97544	0.345074	-5.72468	1.04e-08	8.95e-06
ITGAX	46.8806	-1.97777	0.534879	-3.6976	0.000217644	0.00790115
HBA2	8403.56	-1.98688	0.603246	-3.29365	0.000988949	0.0203292
ENSG00000265735	163.161	-2.02741	0.455011	-4.45574	8.36e-06	0.00098697
PAG1	44.9648	-2.02962	0.627458	-3.23468	0.0012178	0.0233676
FAM171B	25.8949	-2.03351	0.601525	-3.38059	0.000723316	0.0168121
IKZF2	50.9164	-2.03358	0.520591	-3.9063	9.37e-05	0.00457333
ZNF235	16.2711	-2.08745	0.628733	-3.3201	0.000899867	0.0190774
IFIT2	37.3317	-2.08944	0.530566	-3.93813	8.21e-05	0.00426423
UST	23.0823	-2.09743	0.58126	-3.60842	0.000308064	0.0100613
ENSG00000229644	172.532	-2.10527	0.612912	-3.43487	0.000592848	0.0150629
LRRC75A	1929.59	-2.11537	0.598386	-3.53512	0.000407591	0.0120537
FBLN5	12.5706	-2.12181	0.708535	-2.99465	0.00274763	0.0399777
ENSG00000227602	10.7412	-2.12941	0.701973	-3.03346	0.00241764	0.0367325
SUMO4	10.6441	-2.14204	0.623846	-3.4336	0.000595612	0.0150824
DUSP6	398.217	-2.1792	0.500044	-4.35803	1.31e-05	0.00138045
PLPP1	20.0744	-2.21654	0.704229	-3.14747	0.00164691	0.0283569
ARL4C	95.6985	-2.23214	0.569368	-3.92038	8.84e-05	0.00443645
PDGFA	12.208	-2.24978	0.588832	-3.82074	0.00013305	0.00577569
CLEC14A	21.6962	-2.26178	0.711775	-3.17766	0.00148471	0.0264236
SEMA3C	24.6781	-2.26784	0.754911	-3.00412	0.00266354	0.0391281
NR4A1	1117.64	-2.27525	0.639779	-3.5563	0.000376108	0.0114713
LILRB1	13.8805	-2.29041	0.770588	-2.97229	0.00295583	0.0417403
AREG	5249.07	-2.29067	0.663905	-3.45029	0.000559983	0.0145392
RN7SL3	49.8835	-2.29678	0.562465	-4.08343	4.44e-05	0.00283338
NANOG	7.29237	-2.30854	0.790864	-2.91901	0.00351143	0.0459848
PHKG1	317.737	-2.31026	0.558681	-4.1352	3.55e-05	0.00246583
FOS	8260.28	-2.37352	0.548208	-4.3296	1.49e-05	0.00149466
ENSG00000270640	40.3976	-2.3787	0.65068	-3.65572	0.000256459	0.00880385
DIPK2A	28.9517	-2.37927	0.616669	-3.85826	0.000114198	0.00527224
SERPINE1	18.9065	-2.42787	0.673814	-3.60317	0.000314354	0.0101401
PRRG3	1132.02	-2.43409	0.48564	-5.01213	5.38e-07	0.000147219
ENSG00000230756	7.25648	-2.44574	0.706765	-3.46048	0.000539221	0.0142024
ENSG00000244642	7.07364	-2.45795	0.841828	-2.91977	0.00350286	0.0459598
ENSG00000214770	15.2944	-2.45917	0.723567	-3.39868	0.000677117	0.0161729
KCNA3	17.0909	-2.46646	0.719908	-3.42607	0.000612383	0.0152096
ECE1	42.714	-2.47759	0.499025	-4.96486	6.87e-07	0.000165737
CAVIN2	555.771	-2.48855	0.415072	-5.99546	2.03e-09	2.38e-06
SLC30A1	13.8695	-2.49719	0.74201	-3.36544	0.000764211	0.0173351
LRG1	27.6542	-2.52822	0.663451	-3.81072	0.000138563	0.0059365
ENSG00000240869	16.5472	-2.53212	0.750956	-3.37187	0.000746608	0.0171181
ENSG00000261845	30.2291	-2.57312	0.677435	-3.79833	0.000145672	0.00609779
ROPN1L	14.0275	-2.61227	0.803028	-3.25302	0.00114184	0.0223876
ZNF443	10.2561	-2.66727	0.848491	-3.14355	0.00166912	0.0286791
XKR5	5.48776	-2.6733	0.906327	-2.9496	0.0031819	0.0431895
FYB1	105.958	-2.69459	0.7238	-3.72284	0.000196993	0.00732985
TNFRSF10C	36.1612	-2.7044	0.758733	-3.56437	0.000364735	0.0113137
ENSG00000261889	33.1419	-2.70918	0.549161	-4.9333	8.09e-07	0.000186856
EPAS1	11.7273	-2.73538	0.899516	-3.04095	0.00235833	0.0362338
CD69	476.051	-2.7393	0.534247	-5.12739	2.94e-07	9.84e-05
SLC15A3	22.1046	-2.74601	0.885137	-3.10235	0.0019199	0.0315206
ENSG00000232742	7.8103	-2.77118	0.717257	-3.86358	0.000111738	0.00519406
TPPP3	14.2101	-2.80484	0.770167	-3.64186	0.000270677	0.00917675
MARCKS	33.0257	-2.80712	0.731498	-3.8375	0.000124292	0.00557243
CAV1	9.24963	-2.83012	0.860048	-3.29065	0.000999549	0.020502
ENSG00000280828	10.0521	-2.83091	0.602717	-4.69691	2.64e-06	0.000418043
PCED1B	9.32421	-2.83234	0.903714	-3.13412	0.00172373	0.0294019
CLEC7A	30.6403	-2.85445	0.990005	-2.88327	0.00393572	0.0490739
APOBEC3A	65.8789	-2.85807	0.5333	-5.35921	8.36e-08	4.4e-05
ENSG00000255839	29.9562	-2.86885	0.645939	-4.44137	8.94e-06	0.00102572
LOC100996447	46.2859	-2.89873	0.615235	-4.71158	2.46e-06	0.000407411
SLC26A11	7.68143	-2.90494	0.739974	-3.92573	8.65e-05	0.00439133
TNXA	14.5897	-2.92727	0.728775	-4.0167	5.9e-05	0.00344635
TLR4	14.5186	-2.9402	0.978079	-3.00609	0.00264627	0.0390491
ENSG00000279175	12.1505	-2.95308	0.836753	-3.52921	0.000416801	0.012213
RGS2	265.656	-3.02856	0.62485	-4.84686	1.25e-06	0.000257274
AQP1	29.7897	-3.05017	0.745104	-4.09361	4.25e-05	0.00274366
SIK1B	245.312	-3.12134	0.599007	-5.21086	1.88e-07	7.17e-05
CEBPD	140.803	-3.12667	0.72918	-4.28794	1.8e-05	0.00165933
ACKR1	15.8094	-3.13965	0.984479	-3.18915	0.00142692	0.0259008
SIK1	242.558	-3.17113	0.601685	-5.27041	1.36e-07	6.38e-05
MAMDC2	9.17387	-3.18308	1.03173	-3.08518	0.00203429	0.0329811
CDKN1A	243.241	-3.19806	0.570138	-5.60926	2.03e-08	1.59e-05
VNN2	18.418	-3.22412	0.676263	-4.76755	1.86e-06	0.000336256
KIAA1324	7.71164	-3.22524	0.945158	-3.41239	0.000643968	0.0156975
PLVAP	18.7505	-3.23716	0.852157	-3.79879	0.000145406	0.00609779
LOC441666	9.16679	-3.24392	0.935525	-3.46749	0.000525345	0.014009
HBEGF	39.1053	-3.24396	0.647135	-5.0128	5.36e-07	0.000147219
LILRB3	46.1642	-3.25482	1.02755	-3.16755	0.00153728	0.0270078
LRRC25	30.6835	-3.31485	0.688434	-4.81506	1.47e-06	0.000278934
ADM	39.2605	-3.32796	0.8491	-3.9194	8.88e-05	0.00444097
FCGR2A	30.1151	-3.33857	0.853226	-3.91287	9.12e-05	0.00449421
P2RY13	6.43457	-3.35309	1.10994	-3.02096	0.00251973	0.0378628
CXCR4	845.28	-3.35425	0.415414	-8.07447	6.78e-16	3.71e-12
SCIMP	6.37126	-3.40278	1.15538	-2.94517	0.00322782	0.0434855
CCL3	16.6006	-3.47074	0.753219	-4.60788	4.07e-06	0.000570519
HSPA1A	2212.75	-3.49212	0.409077	-8.53656	1.38e-17	1.13e-13
NCF1B	381.141	-3.52125	0.715504	-4.92136	8.59e-07	0.000194912
THBD	10.7092	-3.58678	1.19256	-3.00764	0.00263288	0.0388866
NCF1	410.195	-3.59783	0.719262	-5.00212	5.67e-07	0.000148282
NCF1C	352.581	-3.6106	0.714594	-5.05266	4.36e-07	0.000127666
SULF2	9.05204	-3.61871	1.08397	-3.33838	0.000842681	0.0182778
FGL2	23.5464	-3.68828	1.14604	-3.21828	0.0012896	0.0241289
G0S2	208.945	-3.69993	1.21742	-3.03916	0.00237242	0.0364163
CEACAM3	20.3183	-3.71536	1.11565	-3.33022	0.000867768	0.0186377
SPATA32	2.17614	-3.71899	1.28561	-2.89278	0.00381847	0.0484499
HMOX1	9.25441	-3.7195	1.25293	-2.96864	0.00299118	0.0418937
LOC100288175	31.3014	-3.7255	1.09362	-3.40659	0.000657808	0.015939
SIRPB1	8.25294	-3.73579	1.23825	-3.01699	0.00255295	0.0382893
ENSG00000273763	3.56682	-3.77885	1.23223	-3.06667	0.00216455	0.034317
PLEKHG3	8.67602	-3.79432	1.24382	-3.05055	0.00228426	0.0356297
MMP25	35.9176	-3.80172	1.26582	-3.00338	0.00267002	0.0391881
TREM1	19.9169	-3.86444	1.26339	-3.05879	0.00222233	0.03503
MYOF	10.3097	-3.88936	1.06054	-3.66735	0.000245078	0.00846628
FN1	7.4661	-3.92049	1.06066	-3.69629	0.000218777	0.00792476
FOXC1	6.39147	-3.92754	1.1426	-3.43737	0.000587403	0.014984
CRISPLD2	3.78255	-3.9451	1.23216	-3.20178	0.0013658	0.0251531
SGK1	26.5759	-3.94982	0.757816	-5.21211	1.87e-07	7.17e-05
PI16	3.8752	-3.95049	1.3557	-2.91399	0.00356845	0.0464208
RGS1	306.646	-3.95554	1.0682	-3.703	0.000213068	0.00782155
C15orf65	6.27078	-3.96846	1.2457	-3.18572	0.00144392	0.026094
ENSG00000268292	3.15823	-4.04728	1.27333	-3.17849	0.00148043	0.0264047
IKZF3	13.4223	-4.05265	1.01401	-3.99666	6.42e-05	0.00366025
SP140	4.96777	-4.07393	1.32452	-3.07577	0.00209963	0.033547
CATSPER1	5.1005	-4.07683	1.257	-3.2433	0.00118153	0.0229713
HSPA1B	297.88	-4.09825	0.685679	-5.97693	2.27e-09	2.43e-06
PDGFB	4.16587	-4.12154	1.27429	-3.2344	0.00121901	0.0233676
BAIAP3	16.7557	-4.14576	0.812389	-5.10317	3.34e-07	0.000109614
MNDA	96.8582	-4.17462	1.04889	-3.98005	6.89e-05	0.0037687
SH2D1A	5.21067	-4.23774	1.40041	-3.02606	0.0024776	0.037468
FFAR2	28.0162	-4.24869	1.43053	-2.97001	0.00297794	0.0418649
FERMT2	6.45726	-4.2684	1.21755	-3.50572	0.000455369	0.01295
LINC02158	6.62578	-4.2816	1.18486	-3.6136	0.000301976	0.00999016
ADIRF	22.9396	-4.52034	1.21258	-3.72788	0.000193098	0.00723411
AZIN2	8.61283	-4.52214	1.06075	-4.26317	2.02e-05	0.00175915
ARHGEF15	5.31429	-4.58371	1.33803	-3.42572	0.000613169	0.0152096
PRDM1	11.1888	-4.67469	1.30933	-3.57029	0.000356592	0.0111454
CXCR2	50.9418	-4.72075	0.978656	-4.82371	1.41e-06	0.000278586
ENSG00000240531	2.79193	-4.76774	1.4247	-3.34648	0.000818437	0.0179542
EBF3	4.25516	-4.78474	1.64933	-2.90103	0.00371938	0.0476807
FGFBP2	24.7768	-4.85051	1.2932	-3.75079	0.000176275	0.00685192
ENSG00000201793	16.3943	-4.86189	1.03061	-4.71749	2.39e-06	0.0003998
ENSG00000202512	139.468	-4.8649	0.814818	-5.97054	2.36e-09	2.43e-06
COL4A1	5.276	-4.90927	1.42834	-3.43706	0.000588073	0.014984
STEAP4	8.25203	-5.02869	0.912005	-5.51388	3.51e-08	2.27e-05
CHST15	12.3831	-5.03218	1.20327	-4.18207	2.89e-05	0.00219442
THBS4	5.45601	-5.08558	1.51844	-3.3492	0.000810441	0.017924
VNN3	4.5784	-5.08561	1.70212	-2.98781	0.00280981	0.0404131
HSPA7	17.3268	-5.19235	1.59562	-3.25414	0.00113738	0.0223512
SASH1	5.65006	-5.23716	1.58695	-3.30014	0.000966368	0.0200469
NRN1	3.71273	-5.24535	1.79806	-2.91723	0.00353161	0.0461401
ENSG00000202058	224.394	-5.25392	0.687984	-7.63669	2.23e-14	6.1e-11
CXCR1	22.5828	-5.26584	1.50744	-3.49324	0.000477195	0.013274
C5orf17	3.67864	-5.29909	1.50197	-3.52808	0.000418578	0.0122432
TGFBR3	6.86061	-5.41065	1.27775	-4.23453	2.29e-05	0.00186047
IL32	9.44599	-5.42279	1.19394	-4.54192	5.57e-06	0.00072596
ENSG00000200488	457.172	-5.43287	0.714703	-7.60158	2.93e-14	6.86e-11
GIMAP4	13.0659	-5.43674	1.21921	-4.45922	8.23e-06	0.000978111
CD3D	3.97958	-5.55719	1.66003	-3.34764	0.000815026	0.0179389
PHOSPHO1	15.5894	-5.59469	1.66394	-3.36231	0.000772935	0.0174698
COL4A2	15.6897	-5.59562	1.4269	-3.92153	8.8e-05	0.00442889
ENSG00000201428	253.081	-5.61063	0.838504	-6.69124	2.21e-11	4.54e-08
FSIP2	3.94378	-5.6379	1.36019	-4.14494	3.4e-05	0.00242498
LAMA4	6.39984	-5.69993	1.50369	-3.79062	0.000150269	0.00624243
NOSTRIN	5.55256	-5.7237	1.47312	-3.88542	0.000102152	0.00484456
FCGR3A	43.5956	-5.73791	1.36437	-4.20554	2.6e-05	0.00203514
ENSG00000200312	155.258	-5.78034	0.733391	-7.88166	3.23e-15	1.33e-11
AQP9	5.10364	-5.87257	1.52223	-3.85786	0.000114383	0.00527224
SERPINA1	44.8303	-5.89803	1.69396	-3.4818	0.000498056	0.0135532
ENSG00000271394	38.3108	-6.22544	1.08921	-5.71558	1.09e-08	8.97e-06
MGAM	6.30652	-6.29593	1.53748	-4.09496	4.22e-05	0.0027405
KCNJ15	11.4227	-6.438	1.99891	-3.22075	0.00127854	0.0240041
ENSG00000234710	7.79472	-7.09022	2.09945	-3.37718	0.000732327	0.0169489
SPARCL1	16.1082	-7.61353	2.05694	-3.70138	0.000214426	0.00783634
DCN	10.1847	-23.9118	3.10104	-7.71088	1.25e-14	4.1e-11

## Sheet: MDS vs young heathy adults
Supplementary Data File S1: List of DEG between HSCs from MDS patients and young healthy adults
Statistics were calculated with DEseq2 package.
	baseMean	log2FoldChange	lfcSE	stat	pvalue	padj
PRAME	19.4335	6.57116	2.07976	3.15957	0.00158002	0.0199996
FIGN	26.8975	6.32898	0.727025	8.70532	3.17e-18	2.6e-14
LY6G6D	3.71206	5.7743	1.27004	4.54655	5.45e-06	0.000284066
PTPRK	9.80795	5.1669	0.8721	5.92467	3.13e-09	7.55e-07
CLEC3B	13.2587	4.93424	0.672654	7.33547	2.21e-13	2.79e-10
LAMA2	2.62053	4.75443	1.67251	2.84269	0.00447345	0.0400682
CSAG3	25.6607	4.57556	0.735035	6.22495	4.82e-10	1.61e-07
CSAG2	25.1522	4.54097	0.733625	6.18977	6.03e-10	1.94e-07
LY6G6F-LY6G6D	6.1681	4.53987	0.760451	5.96996	2.37e-09	6.38e-07
ENSG00000273175	16.53	4.48982	0.765493	5.86527	4.48e-09	1.02e-06
HIST1H2BC	387.103	4.40095	0.593264	7.4182	1.19e-13	1.95e-10
MAL	47.3801	4.3816	0.700704	6.25313	4.02e-10	1.4e-07
PGR	6.58706	4.35057	1.24919	3.48272	0.000496339	0.00866428
ENSG00000201801	14.8082	4.12523	0.840705	4.90686	9.25e-07	7.16e-05
FCGR3B	40.107	4.03496	1.25536	3.21418	0.00130819	0.0177204
HBG1	50.2299	4.00028	0.995744	4.01738	5.88e-05	0.00177509
CPLX1	52.4193	3.96254	1.03587	3.82534	0.00013059	0.00323206
HBG2	9.90323	3.87152	0.845868	4.57698	4.72e-06	0.00025379
HIST1H2BB	6.29627	3.85918	1.24737	3.09385	0.00197578	0.0234476
C1orf226	20.0696	3.84335	0.698268	5.50413	3.71e-08	5.5e-06
IFI27	62.9354	3.76408	0.807748	4.65997	3.16e-06	0.000184021
ENSG00000271933	2.53295	3.75405	1.25988	2.9797	0.00288532	0.0298332
RAB6C-AS1	7.60937	3.74071	0.918793	4.07133	4.67e-05	0.00150699
SHC2	9.54869	3.72159	0.995712	3.73762	0.000185769	0.00417851
CAVIN3	11.0343	3.68602	1.25464	2.93791	0.00330438	0.0327623
ALDH1L1	12.1575	3.6354	0.589857	6.16319	7.13e-10	2.21e-07
DPP10-AS1	5.54026	3.55566	1.13357	3.13669	0.00170865	0.0211283
ENSG00000278022	29.1286	3.53984	0.81318	4.35308	1.34e-05	0.000575116
MIR1-1HG-AS1	44.493	3.52328	0.723422	4.8703	1.11e-06	8.2e-05
NCS1	4.85855	3.52088	1.14341	3.07927	0.00207508	0.0241792
RNVU1-19	9.71867	3.51769	0.833432	4.22073	2.44e-05	0.000935798
HIST1H2AH	52.6903	3.50789	0.817015	4.29354	1.76e-05	0.000724982
PDZK1IP1	215.765	3.44613	0.290293	11.8712	1.67e-32	2.74e-28
KCNQ2	13.1561	3.43231	0.843736	4.06799	4.74e-05	0.00152277
LOC101928433	5.15413	3.42897	0.744826	4.60373	4.15e-06	0.000232414
DLK1	467.404	3.40828	0.535707	6.3622	1.99e-10	7.96e-08
MATN4	12.126	3.38272	0.763197	4.4323	9.32e-06	0.000428694
HIST1H2BI	8.6112	3.38195	0.978711	3.45552	0.000549237	0.00939774
SKIL	134.559	3.37137	0.623309	5.40883	6.34e-08	8.39e-06
ENSG00000270022	61.3968	3.30094	0.739966	4.46094	8.16e-06	0.000389248
SCARNA21	18.8049	3.29066	0.582849	5.64583	1.64e-08	2.84e-06
CR1L	4.6146	3.2787	0.93402	3.51031	0.000447579	0.00811964
ID1	505.363	3.2686	0.642581	5.08667	3.64e-07	3.27e-05
ID3	71.7164	3.21209	0.6855	4.68576	2.79e-06	0.000169514
UNC5B	40.1079	3.21094	0.61637	5.20944	1.89e-07	1.95e-05
MIR616	5.68933	3.17234	0.904825	3.50603	0.000454852	0.00820422
HIST1H2AE	383.727	3.15535	0.510615	6.17951	6.43e-10	2.03e-07
HES4	27.9691	3.12765	0.926227	3.37677	0.000733431	0.011673
SMAD7	98.8662	3.12689	0.879167	3.55665	0.000375614	0.00717514
ENSG00000275198	6.74681	3.12406	0.787534	3.96689	7.28e-05	0.00209253
RNU5A-1	25.1804	3.12099	0.655508	4.76118	1.92e-06	0.000127863
ADARB2	8.48722	3.10737	0.844823	3.67813	0.00023495	0.00506608
CREB5	13.3402	3.10484	0.794136	3.90971	9.24e-05	0.00248986
PRR36	7.81866	3.0846	0.654937	4.70976	2.48e-06	0.000155538
NOS1AP	6.11535	3.05275	0.868641	3.51439	0.000440761	0.00804237
RGS16	27.543	3.03837	0.71491	4.25	2.14e-05	0.000845076
ENSG00000275092	13.1968	3.0295	0.692406	4.37532	1.21e-05	0.000526363
ENSG00000279817	3.84667	3.01362	1.01385	2.97245	0.00295431	0.0303362
CNTD2	20.4642	3.01134	0.556339	5.41278	6.21e-08	8.28e-06
ACTN2	8.20621	3.00303	0.826311	3.63426	0.000278781	0.00573247
TSGA10IP	57.5919	3.00149	0.363054	8.26733	1.37e-16	4.5e-13
ENSG00000240912	9.42986	2.99868	0.594321	5.04556	4.52e-07	3.86e-05
EIF4EBP3	14.1652	2.98108	0.564838	5.27777	1.31e-07	1.47e-05
LOXL4	7.32024	2.97233	0.61941	4.79864	1.6e-06	0.000109008
BCYRN1	227.675	2.92332	0.560558	5.21501	1.84e-07	1.92e-05
CRABP1	10.1728	2.90346	0.830554	3.4958	0.000472635	0.00839336
HIST1H4A	9.28371	2.89476	0.810197	3.57291	0.000353041	0.00684758
PDLIM4	6.77526	2.88347	1.03728	2.77983	0.00543875	0.0457093
SRRM3	7.71728	2.85797	0.808233	3.53607	0.000406125	0.00756341
ENSG00000264031	5.37846	2.85702	0.761092	3.75385	0.000174141	0.00397424
GADD45G	68.015	2.84562	0.343641	8.28077	1.22e-16	4.5e-13
FAM3B	8.58205	2.84007	0.958767	2.96221	0.00305439	0.0309863
SOX15	12.89	2.81879	0.516277	5.45984	4.77e-08	6.8e-06
AIRE	5.73121	2.81838	0.886339	3.1798	0.00147379	0.0191022
JAG2	18.9272	2.81596	0.638239	4.41207	1.02e-05	0.000461554
DOK5	11.3702	2.80687	0.794026	3.53499	0.000407794	0.00757813
LINC01126	24.0052	2.79433	0.660337	4.23168	2.32e-05	0.000899808
HIST1H2BG	646.924	2.7868	0.423432	6.58147	4.66e-11	2.32e-08
ELN	123.762	2.7759	0.37147	7.47275	7.85e-14	1.43e-10
WFDC2	8.678	2.746	0.696345	3.94345	8.03e-05	0.00223003
IL1R1	17.0432	2.74553	0.728612	3.76817	0.000164451	0.00382664
ENSG00000244196	5.60411	2.74442	0.639778	4.28965	1.79e-05	0.000733844
MIR22HG	59.9061	2.73797	0.472282	5.79733	6.74e-09	1.44e-06
PCDHGB7	5.7946	2.71487	0.825666	3.2881	0.00100865	0.0146989
BBC3	81.8268	2.67743	0.364246	7.35061	1.97e-13	2.7e-10
ENSG00000258613	177.572	2.67511	0.582866	4.58959	4.44e-06	0.000243687
ENSG00000265100	4.9859	2.64536	0.771599	3.42841	0.000607135	0.0101866
ENSG00000274270	15.533	2.61359	0.597271	4.37589	1.21e-05	0.000526363
LMO7-AS1	16.2421	2.60489	0.860204	3.02822	0.00245999	0.0272335
HIST1H4E	55.0212	2.60281	0.43734	5.95145	2.66e-09	6.81e-07
ALPK3	17.663	2.60091	0.650882	3.99597	6.44e-05	0.00190146
HAR1B	12.4104	2.60006	0.609757	4.26408	2.01e-05	0.00079944
SNORD3C	520.663	2.5894	0.473818	5.46498	4.63e-08	6.66e-06
NME2	73.7651	2.5863	0.392251	6.59349	4.3e-11	2.2e-08
ENSG00000250834	8.94319	2.55984	0.579809	4.41498	1.01e-05	0.000457911
ENSG00000214207	30.0226	2.55599	0.439939	5.80988	6.25e-09	1.39e-06
LINC01529	11.6975	2.54745	0.900153	2.83002	0.00465452	0.0411281
ANKHD1-EIF4EBP3	7.12925	2.54386	0.659725	3.85594	0.000115285	0.0029558
ENSG00000271119	5.04287	2.54357	0.730664	3.48117	0.000499224	0.00870539
ENSG00000272872	29.7339	2.54292	0.848423	2.99724	0.0027244	0.0288201
ALPP	18.9935	2.53823	0.553825	4.5831	4.58e-06	0.000248763
SLED1	18.7642	2.53171	0.800125	3.16414	0.00155542	0.0197964
SNORD3A	764.708	2.52859	0.451641	5.59868	2.16e-08	3.62e-06
HLA-V	7.65566	2.52009	0.815867	3.08885	0.00200933	0.023648
ENSG00000262202	192.993	2.51687	0.49323	5.10283	3.35e-07	3.07e-05
TRHDE-AS1	15.877	2.49865	0.715223	3.49352	0.000476694	0.00842897
ARTN	10.8981	2.49241	0.554793	4.49251	7.04e-06	0.000345818
ACKR1	15.8094	2.48837	0.873986	2.84715	0.0044113	0.0396196
ID2	1898.42	2.48095	0.524884	4.72666	2.28e-06	0.000146176
ENSG00000229497	6.67884	2.47973	0.698569	3.54972	0.000385642	0.00732407
ENSG00000259045	3.82727	2.47764	0.898847	2.75646	0.00584299	0.0479388
HIST1H2BF	26.5685	2.47663	0.721308	3.43352	0.000595796	0.0100168
SNORD3B-2	525.697	2.47394	0.415678	5.95159	2.66e-09	6.81e-07
ENSG00000234290	24.1477	2.45783	0.499571	4.91988	8.66e-07	6.87e-05
UBE2Q2L	13.8259	2.44312	0.539489	4.52858	5.94e-06	0.000300733
IFI44L	162.231	2.43852	0.530546	4.59624	4.3e-06	0.000238476
SHANK2	16.3653	2.43454	0.673386	3.61537	0.000299914	0.006031
TNNT1	15.7294	2.4326	0.760737	3.19769	0.00138535	0.0183176
MAF	29.4462	2.43085	0.612447	3.96908	7.22e-05	0.00208437
C6orf48	254.273	2.42506	0.353015	6.86958	6.44e-12	4.8e-09
ENSG00000243730	13.0978	2.41793	0.440028	5.49496	3.91e-08	5.73e-06
ADCY4	48.2724	2.40814	0.476049	5.05859	4.22e-07	3.63e-05
ENSG00000277918	15.3684	2.4072	0.739961	3.25314	0.00114138	0.0160214
VSIG8	6.96988	2.40253	0.717554	3.34822	0.000813319	0.0126261
ENSG00000180015	68.5494	2.39236	0.350963	6.81657	9.32e-12	6.65e-09
ENSG00000263884	11.265	2.39044	0.672221	3.55603	0.000376505	0.00718194
ENSG00000284648	25.6607	2.38996	0.474654	5.03516	4.77e-07	4.06e-05
SNORD3B-1	495.064	2.3894	0.419417	5.69695	1.22e-08	2.22e-06
HIST1H2AI	52.7216	2.38774	0.468424	5.0974	3.44e-07	3.11e-05
KANK3	7.11206	2.38677	0.863912	2.76275	0.00573161	0.0473893
RND2	15.6308	2.38052	0.547465	4.34827	1.37e-05	0.000586353
MST1R	5.81817	2.37975	0.858858	2.77083	0.00559135	0.0466201
ENSG00000260714	17.3559	2.37971	0.390283	6.09739	1.08e-09	3.1e-07
ABCA1	12.1512	2.37021	0.750645	3.15756	0.00159097	0.0200517
COX7A1	29.049	2.36966	0.502674	4.71411	2.43e-06	0.000154404
HIST1H2AL	12.7409	2.36617	0.78315	3.02136	0.00251646	0.0275651
ENSG00000270681	34.3675	2.35824	0.658269	3.58249	0.000340341	0.00664839
RNVU1-15	24.2229	2.35082	0.692455	3.3949	0.000686525	0.0111426
ENSG00000213394	26.1437	2.33863	0.363359	6.43613	1.23e-10	5.29e-08
MMP14	10.1905	2.32128	0.639956	3.62725	0.000286456	0.00583907
APOL4	31.8629	2.31127	0.529229	4.36724	1.26e-05	0.000544767
GPR3	11.2884	2.30458	0.652682	3.53094	0.000414079	0.0076516
SEMA3F	7.52131	2.30247	0.807655	2.85081	0.00436076	0.0392732
SOX18	142.203	2.30011	0.30751	7.47979	7.44e-14	1.43e-10
IER5	455.881	2.29578	0.273513	8.39369	4.71e-17	2.58e-13
ENSG00000229700	14.9808	2.29267	0.428996	5.34427	9.08e-08	1.1e-05
ENSG00000242083	57.4523	2.28806	0.34417	6.64803	2.97e-11	1.57e-08
CRIP2	67.2896	2.28727	0.597013	3.83119	0.000127528	0.00316581
PHLDA2	23.5405	2.28511	0.576783	3.96182	7.44e-05	0.00212629
ENSG00000231120	23.5784	2.2758	0.402905	5.64847	1.62e-08	2.83e-06
RAB11FIP5	27.2044	2.2749	0.403817	5.63349	1.77e-08	2.99e-06
ENSG00000228674	13.7441	2.27182	0.469656	4.83721	1.32e-06	9.39e-05
KAZALD1	17.447	2.26975	0.714855	3.17512	0.00149774	0.0192688
MEG3	463.553	2.26724	0.340708	6.65451	2.84e-11	1.55e-08
RAB6B	26.9543	2.26545	0.451602	5.01649	5.26e-07	4.43e-05
ENSG00000219773	116.12	2.25039	0.337994	6.6581	2.77e-11	1.55e-08
SLC7A11	10.7571	2.24831	0.776714	2.89465	0.00379585	0.0358791
SH3D19	29.2283	2.24298	0.487057	4.60516	4.12e-06	0.00023161
SHISA4	14.9238	2.23713	0.590333	3.7896	0.000150891	0.00358335
HIF3A	8.39402	2.23018	0.669098	3.33312	0.000858787	0.0130762
COL14A1	6.79802	2.22877	0.759096	2.93608	0.00332388	0.0328564
ENSG00000239374	119.921	2.22846	0.41224	5.40574	6.45e-08	8.47e-06
HAR1A	13.5235	2.22798	0.664268	3.35403	0.000796432	0.012482
ADAMTS7	6.691	2.219	0.783473	2.83226	0.00462201	0.0409296
DUXAP10	109.113	2.21176	0.789682	2.80082	0.00509725	0.0436767
HIST1H2BD	456.732	2.196	0.450327	4.87645	1.08e-06	8.02e-05
PF4	150.513	2.18835	0.780544	2.80362	0.00505325	0.0433676
ENSG00000174171	22.2342	2.18681	0.617966	3.53873	0.000402064	0.00750566
ENSG00000240776	1201.79	2.17581	0.393626	5.5276	3.25e-08	4.98e-06
WASIR1	202.123	2.17544	0.303073	7.17793	7.08e-13	7.26e-10
PYDC1	6.59412	2.16799	0.739131	2.93316	0.00335531	0.0330476
GP9	56.7106	2.16598	0.469976	4.60871	4.05e-06	0.000230053
HIST2H2BC	65.547	2.16345	0.364267	5.93919	2.86e-09	7.23e-07
HBB	7219.57	2.16191	0.563844	3.83423	0.00012596	0.00314115
STEAP2	19.4303	2.15816	0.644371	3.34924	0.000810329	0.0126035
SELENOM	231.603	2.15806	0.356691	6.05021	1.45e-09	4.02e-07
CRABP2	11.2191	2.15462	0.682207	3.15831	0.00158687	0.0200517
NXF3	6.82861	2.15449	0.716456	3.00715	0.0026371	0.0282824
ETV7	17.1091	2.15446	0.666323	3.23336	0.00122343	0.0168983
TUSC3	17.5134	2.15423	0.783656	2.74895	0.00597874	0.0488085
HIST1H2AJ	40.4693	2.14982	0.482899	4.4519	8.51e-06	0.000401329
RUFY4	9.40743	2.14947	0.662666	3.24367	0.00118002	0.0164591
LDHD	12.5769	2.1435	0.564477	3.79733	0.000146264	0.00350884
ABI3BP	23.856	2.13958	0.546885	3.91231	9.14e-05	0.00247127
COL1A1	11.462	2.13852	0.664205	3.21967	0.00128336	0.0174761
CMTM5	15.5359	2.13363	0.599835	3.55703	0.000375074	0.00717317
SERPINF1	16.6249	2.13356	0.557545	3.82669	0.000129876	0.00321923
APOBEC3H	8.05665	2.12956	0.71418	2.98183	0.00286534	0.0296896
ENSG00000276975	8.57743	2.126	0.764691	2.7802	0.00543248	0.0456902
ENSG00000272843	11.4348	2.12381	0.525114	4.04447	5.24e-05	0.00162977
LOC105379194	12.5009	2.11323	0.643562	3.28365	0.0010247	0.0148668
ENSG00000186940	47.5997	2.1076	0.380077	5.5452	2.94e-08	4.72e-06
WASIR2	181.884	2.10449	0.269727	7.80229	6.08e-15	1.66e-11
VWF	128.909	2.1026	0.343755	6.11656	9.56e-10	2.91e-07
HIST2H2BA	8.30856	2.10193	0.679421	3.09371	0.00197674	0.0234476
IFITM1	205.149	2.09872	0.442838	4.73925	2.15e-06	0.000139124
MMEL1	40.9703	2.09353	0.573981	3.64738	0.000264925	0.00549576
CD6	30.5378	2.08443	0.648208	3.21568	0.00130137	0.0176702
HIST1H2BO	24.3415	2.07476	0.490361	4.23109	2.33e-05	0.000900031
ROR2	12.0124	2.07384	0.67524	3.07127	0.00213154	0.0245793
ADGRB1	31.3272	2.06836	0.485142	4.26341	2.01e-05	0.000799926
LINC01550	9.01234	2.06749	0.724363	2.85421	0.00431438	0.0390765
ENSG00000252759	15.6202	2.06239	0.531015	3.88387	0.000102808	0.00270348
SPEG	30.4746	2.06174	0.428959	4.80638	1.54e-06	0.000105517
HBA1	7250.77	2.05997	0.50149	4.10769	4e-05	0.00134653
ENSG00000239470	468.16	2.05984	0.43792	4.70369	2.56e-06	0.000158166
CLU	778.764	2.05666	0.285109	7.21359	5.45e-13	5.96e-10
TDRD10	15.6377	2.04837	0.648679	3.15775	0.0015899	0.0200517
ENSG00000222043	83.69	2.04228	0.360417	5.66642	1.46e-08	2.6e-06
ENSG00000214541	57.3793	2.0386	0.432837	4.70986	2.48e-06	0.000155538
IRF1	1228.88	2.03525	0.285185	7.13661	9.57e-13	9.23e-10
HBA2	8403.56	2.02931	0.498392	4.07171	4.67e-05	0.00150699
ENSG00000225405	446.517	2.024	0.43339	4.67016	3.01e-06	0.000179487
ENSG00000276791	22.9871	2.02151	0.366002	5.52321	3.33e-08	5.06e-06
ENSG00000260278	39.8548	2.02057	0.389182	5.19182	2.08e-07	2.11e-05
TRMT9B	6.01992	2.01875	0.628709	3.21094	0.00132302	0.0178239
FOXI2	11.5231	2.01229	0.624437	3.22257	0.00127044	0.0173433
CDC42	47.2723	2.00902	0.420915	4.77297	1.82e-06	0.000122579
LOC101928963	95.7331	2.00529	0.285606	7.02117	2.2e-12	1.9e-09
FAM24B	28.519	2.00187	0.410608	4.87539	1.09e-06	8.03e-05
EPS8	26.6344	2.00032	0.49309	4.05671	4.98e-05	0.00157657
ENSG00000273816	6.82312	1.99842	0.704643	2.83608	0.00456714	0.0405312
ENSG00000220323	91.8244	1.99728	0.313371	6.37354	1.85e-10	7.58e-08
FAM209B	9.70193	1.99721	0.597268	3.34391	0.000826059	0.0127513
HSD3B7	61.8474	1.98794	0.39284	5.06043	4.18e-07	3.61e-05
KLF10	522.606	1.98549	0.315681	6.28953	3.18e-10	1.14e-07
ENSG00000278991	23.2598	1.98218	0.678053	2.92334	0.00346299	0.0338038
ENSG00000238783	6.87877	1.98202	0.678738	2.92015	0.0034986	0.0340098
SHE	31.2364	1.97754	0.509037	3.88486	0.000102389	0.00269679
SMAD6	33.8763	1.97614	0.606379	3.25892	0.00111838	0.0158209
HTRA3	95.9701	1.97587	0.35436	5.57589	2.46e-08	4.04e-06
ENSG00000201084	6.85299	1.9732	0.679169	2.90532	0.00366876	0.0351236
ENSG00000285554	12.9028	1.97008	0.68923	2.85838	0.00425812	0.0388161
GPM6A	14.5	1.96612	0.543636	3.61661	0.000298487	0.00601704
ENSG00000283458	291.434	1.9632	0.619782	3.16756	0.00153725	0.0196148
ENSG00000242405	92.4301	1.96245	0.445159	4.40842	1.04e-05	0.00046812
ENSG00000241458	32.5368	1.96151	0.468319	4.1884	2.81e-05	0.00102898
ENSG00000233057	728.607	1.95972	0.33299	5.88524	3.97e-09	9.32e-07
DDIT3	508	1.95796	0.337145	5.80748	6.34e-09	1.39e-06
ENSG00000224664	25.2773	1.95118	0.45436	4.29435	1.75e-05	0.000724186
SCN1B	39.5982	1.94908	0.407048	4.78832	1.68e-06	0.000114036
PGM5-AS1	14.2677	1.94878	0.561148	3.47284	0.000514977	0.00892777
FAM181B	21.1517	1.94708	0.573799	3.39332	0.000690515	0.0111485
ENSG00000240627	11.9879	1.9444	0.4647	4.18421	2.86e-05	0.00104346
TSPYL2	486.225	1.94435	0.285624	6.80739	9.94e-12	6.8e-09
HIST1H2BJ	30.853	1.94345	0.46359	4.19217	2.76e-05	0.00102343
LGALSL	21.413	1.93717	0.475254	4.07607	4.58e-05	0.00149883
IER3	131.566	1.93243	0.603244	3.2034	0.00135813	0.0180889
ENSG00000277945	13.244	1.92168	0.650353	2.95482	0.0031285	0.0315522
ENSG00000271819	8.83151	1.91468	0.526054	3.6397	0.000272952	0.0056409
ENSG00000279602	53.0663	1.91316	0.67874	2.81869	0.00482205	0.0420462
DRC3	10.1923	1.9075	0.649648	2.9362	0.00332257	0.0328564
HIST1H2BE	51.4806	1.90389	0.452514	4.20737	2.58e-05	0.000975442
ENSG00000250144	51.1975	1.89581	0.332467	5.70226	1.18e-08	2.18e-06
ENSG00000206596	83.3113	1.89432	0.626524	3.02354	0.00249838	0.027422
ENSG00000225554	33.4256	1.89399	0.425788	4.4482	8.66e-06	0.000407145
ENSG00000235670	19.7722	1.8938	0.479842	3.94673	7.92e-05	0.00221522
RNU1-3	84.7691	1.89379	0.625273	3.02873	0.00245582	0.0272281
ATF3	204.135	1.89249	0.496707	3.81007	0.00013893	0.00337234
RNU1-4	84.3702	1.89209	0.627286	3.01631	0.0025587	0.0278859
ENSG00000206588	83.2893	1.89171	0.626663	3.0187	0.00253863	0.0277895
GGTLC1	13.5554	1.88972	0.470955	4.01254	6.01e-05	0.00180858
RNU1-1	84.8792	1.88722	0.625638	3.01648	0.00255731	0.0278859
RNU1-2	84.0872	1.88494	0.62718	3.00542	0.00265218	0.0283021
KRT18	588.792	1.88291	0.294249	6.39903	1.56e-10	6.58e-08
ENSG00000215905	52.0134	1.8795	0.36706	5.12041	3.05e-07	2.83e-05
CD9	180.809	1.87764	0.350058	5.36382	8.15e-08	1.01e-05
WASH7P	659.473	1.87128	0.25275	7.40367	1.32e-13	1.98e-10
ENSG00000224796	11.178	1.86363	0.602933	3.09094	0.00199521	0.0235536
ENSG00000273768	81.7782	1.86347	0.622981	2.99121	0.00277875	0.029041
RNVU1-18	81.5928	1.86287	0.626224	2.97477	0.00293205	0.030157
ENSG00000253945	729.501	1.85738	0.390908	4.75146	2.02e-06	0.000132552
ENSG00000275056	32.59	1.85033	0.457288	4.04632	5.2e-05	0.00162308
REM2	10.828	1.85012	0.667347	2.77235	0.00556539	0.0464746
ENSG00000266677	8.57632	1.84884	0.646853	2.85821	0.00426033	0.0388161
NFKBIA	2215.28	1.8472	0.261904	7.05296	1.75e-12	1.6e-09
TSC22D2	104.56	1.84665	0.379409	4.86716	1.13e-06	8.22e-05
ENSG00000273064	17.6678	1.8464	0.474782	3.88894	0.000100682	0.0026708
ENSG00000232888	1828.85	1.84485	0.333541	5.5311	3.18e-08	4.97e-06
DUSP5	8.40227	1.84192	0.610472	3.01721	0.00255115	0.0278708
STRCP1	11.3087	1.83897	0.590493	3.11429	0.0018439	0.0221659
CKB	373.725	1.83784	0.272605	6.74178	1.56e-11	9.87e-09
ENSG00000270021	7.93587	1.83649	0.574527	3.19652	0.00139096	0.0183622
ENSG00000229178	16.7364	1.83216	0.492037	3.72363	0.000196381	0.00437828
ENSG00000234769	120.979	1.82196	0.301134	6.05033	1.45e-09	4.02e-07
ENSG00000228781	9.8513	1.8207	0.655354	2.77819	0.00546632	0.0458104
ZNF423	12.4671	1.82052	0.523548	3.47728	0.000506537	0.00882354
VASH1	94.5232	1.81718	0.394238	4.60933	4.04e-06	0.000230053
ANXA3	46.0683	1.81447	0.495935	3.65869	0.000253511	0.00531458
KCNIP2	13.6211	1.81111	0.494024	3.66603	0.000246347	0.00521666
KRBOX1	14.5352	1.81023	0.618681	2.92595	0.00343409	0.0336017
RNVU1-7	78.492	1.80945	0.617993	2.92795	0.00341209	0.0334502
PRSS21	349.308	1.8061	0.509632	3.54392	0.000394218	0.00741826
PRRT1	15.5988	1.80477	0.458742	3.93418	8.35e-05	0.00230225
ENSG00000278743	130.452	1.80435	0.34767	5.18985	2.1e-07	2.11e-05
ODF3B	105.978	1.79885	0.371998	4.83566	1.33e-06	9.43e-05
SNORC	38.2082	1.79721	0.539133	3.33351	0.000857567	0.0130762
GRASP	779.682	1.7965	0.47104	3.8139	0.000136789	0.00333518
ENSG00000223861	912.091	1.79306	0.328598	5.4567	4.85e-08	6.85e-06
USP12	227.982	1.79175	0.45445	3.94268	8.06e-05	0.00223341
ENSG00000276216	24.4917	1.79076	0.540605	3.31251	0.000924644	0.0137932
HIST2H2BF	60.7413	1.78723	0.480783	3.71734	0.000201332	0.00446723
ALKAL2	14.0558	1.78519	0.590171	3.02487	0.0024874	0.0273747
ARNT2	32.6918	1.78375	0.513447	3.47407	0.000512636	0.00891085
RPS6KA2	40.3974	1.78113	0.329892	5.39913	6.7e-08	8.72e-06
IRGQ	71.0429	1.7809	0.34098	5.22288	1.76e-07	1.89e-05
KLF9	174.255	1.78086	0.405615	4.39053	1.13e-05	0.000499273
ENSG00000230291	398.636	1.78019	0.425907	4.17977	2.92e-05	0.00105235
ENSG00000217275	121.467	1.77874	0.291225	6.10778	1.01e-09	3.01e-07
C2orf27A	16.5967	1.77183	0.435095	4.07229	4.66e-05	0.00150699
BAG3	88.9346	1.76449	0.375017	4.70508	2.54e-06	0.000157732
ENSG00000241362	138.815	1.76303	0.328074	5.37389	7.71e-08	9.65e-06
RWDD3	16.1726	1.76089	0.482538	3.64922	0.000263041	0.0054636
QPCT	55.1313	1.76083	0.464207	3.7932	0.000148717	0.0035521
ENSG00000237352	9.76785	1.7595	0.588421	2.99021	0.00278789	0.0290847
HIST1H2BN	109.496	1.75853	0.38784	4.53418	5.78e-06	0.000295612
ENSG00000215089	51.5039	1.75421	0.336701	5.20999	1.89e-07	1.95e-05
ENSG00000282988	27.7674	1.75213	0.5739	3.05302	0.00226552	0.0257622
ZC3H12A	100.415	1.75197	0.260468	6.72625	1.74e-11	1.04e-08
ASB3	13.6541	1.73716	0.602869	2.88148	0.00395806	0.0369231
ENSG00000273679	10.192	1.73549	0.631296	2.74909	0.00597617	0.0488085
ENSG00000244485	524.33	1.73528	0.256344	6.76933	1.29e-11	8.49e-09
ENSG00000226624	74.4124	1.73138	0.265983	6.50936	7.55e-11	3.35e-08
SBDSP1	27.3359	1.72933	0.437212	3.95535	7.64e-05	0.00216316
ENSG00000272768	12.7827	1.72634	0.510363	3.38257	0.000718101	0.0114828
LINC00887	10.0981	1.72339	0.588913	2.92639	0.00342918	0.0335937
ENSG00000242952	51.9938	1.72272	0.246263	6.99546	2.64e-12	2.17e-09
OSBP2	19.2506	1.72233	0.485927	3.54442	0.000393474	0.00741826
ENSG00000260708	426.021	1.7217	0.262388	6.56167	5.32e-11	2.55e-08
SELP	168.079	1.71973	0.367424	4.68052	2.86e-06	0.000173264
ENSG00000231084	10.3481	1.71956	0.545301	3.15342	0.00161367	0.0202152
ENSG00000269374	52.8966	1.71942	0.352028	4.88431	1.04e-06	7.79e-05
ENSG00000275110	41.8506	1.71866	0.440699	3.89985	9.63e-05	0.00257232
ENSG00000224476	18.2535	1.71079	0.410469	4.1679	3.07e-05	0.00109761
CUEDC1	20.6116	1.70755	0.494419	3.45364	0.000553082	0.00942421
CLCN1	15.2016	1.70415	0.510112	3.34073	0.000835578	0.0128621
ENSG00000215333	9.08206	1.70243	0.592909	2.87132	0.00408762	0.0376607
OTUD1	65.2589	1.69772	0.413849	4.10226	4.09e-05	0.0013673
RHOB	67.5815	1.69358	0.419225	4.03978	5.35e-05	0.00165016
ENSG00000184068	63.571	1.69322	0.373759	4.53025	5.89e-06	0.000299293
TNFRSF4	29.2539	1.69095	0.494398	3.42022	0.000625703	0.0104129
LIMS2	12.8324	1.69036	0.587428	2.87756	0.00400759	0.0371949
LRRC2	18.5745	1.68953	0.591654	2.8556	0.00429556	0.0390071
ENSG00000244527	125.618	1.68813	0.426765	3.95565	7.63e-05	0.00216316
ENSG00000259436	22.9192	1.68702	0.459985	3.66754	0.000244894	0.00521202
EBF4	27.7398	1.68506	0.474535	3.55098	0.000383805	0.00729763
KIFC3	183.754	1.68273	0.289299	5.81659	6.01e-09	1.35e-06
ENSG00000270504	9.80784	1.68248	0.585866	2.87179	0.00408156	0.0376261
RNF103	112.584	1.67971	0.41472	4.05023	5.12e-05	0.00160462
STK17A	117.877	1.67667	0.437591	3.8316	0.000127314	0.00316529
ENSG00000225655	8.16646	1.67175	0.606092	2.75824	0.00581127	0.0478941
ENSG00000242571	286.216	1.66865	0.435026	3.83574	0.000125187	0.00313154
ENSG00000239532	32.7297	1.66615	0.461022	3.61403	0.000301471	0.00604748
H2BFS	39.3269	1.66517	0.319269	5.21558	1.83e-07	1.92e-05
H2BFS.1	39.4054	1.66197	0.319756	5.19762	2.02e-07	2.07e-05
OVGP1	25.7709	1.66128	0.394512	4.21098	2.54e-05	0.000965802
ENSG00000270040	14.1903	1.66042	0.591303	2.80808	0.00498386	0.0429292
DOCK3	28.5348	1.65919	0.52467	3.16235	0.001565	0.0198609
CDH9	33.4336	1.65914	0.585698	2.83276	0.00461476	0.0408875
ENSG00000230170	61.2557	1.6557	0.305467	5.42021	5.95e-08	8.01e-06
ARAP3	27.2783	1.65334	0.587226	2.8155	0.00487008	0.0422598
ENSG00000217716	4081.83	1.65173	0.298241	5.53824	3.06e-08	4.82e-06
PNMT	76.3414	1.65024	0.312504	5.2807	1.29e-07	1.46e-05
ENSG00000225918	13.8521	1.65016	0.4829	3.4172	0.000632689	0.0104867
LOC101929240	11.7501	1.64782	0.410777	4.01148	6.03e-05	0.00181337
ENSG00000283633	60.3878	1.64772	0.306326	5.37899	7.49e-08	9.45e-06
ENSG00000232848	38.6844	1.64647	0.297222	5.53953	3.03e-08	4.82e-06
PTCH2	23.3799	1.64562	0.391405	4.2044	2.62e-05	0.000982963
TNFRSF12A	33.5663	1.64287	0.531298	3.09218	0.00198692	0.0234895
ENSG00000276853	102.489	1.64271	0.359267	4.57238	4.82e-06	0.000257718
ENSG00000279086	39.907	1.6391	0.454841	3.60367	0.00031376	0.00624059
SNHG21	12.6132	1.63501	0.412132	3.96719	7.27e-05	0.00209253
ENSG00000230593	20.0655	1.6349	0.382992	4.26877	1.97e-05	0.000786656
ENSG00000243779	602.418	1.63465	0.349332	4.67935	2.88e-06	0.000173611
HIST1H2AG	54.1729	1.63295	0.431863	3.78117	0.000156094	0.00368455
ENSG00000228071	314.964	1.63281	0.563161	2.89936	0.00373921	0.0355073
TGM1	16.5413	1.63112	0.561824	2.90327	0.00369292	0.0352518
ENSG00000215014	59.0006	1.63003	0.305591	5.33402	9.61e-08	1.14e-05
ENSG00000219222	260.164	1.62608	0.309668	5.25103	1.51e-07	1.64e-05
TNXB	28.3731	1.62427	0.527087	3.0816	0.00205889	0.02408
RGS9	19.3941	1.62279	0.552768	2.93576	0.0033273	0.0328601
ENSG00000214417	21.0354	1.61989	0.436063	3.71482	0.000203349	0.00450304
CHIC2	123.738	1.61914	0.291753	5.54969	2.86e-08	4.65e-06
RELB	137.436	1.61899	0.351354	4.60787	4.07e-06	0.000230189
ENSG00000277383	18.606	1.61782	0.439377	3.68208	0.000231339	0.00499479
TMEM41B	76.3112	1.61692	0.381598	4.23722	2.26e-05	0.000884151
TCEA3	14.9133	1.6169	0.516937	3.12785	0.00176092	0.0215312
COL6A2	36.2273	1.61357	0.407469	3.95998	7.5e-05	0.00213907
ENSG00000215006	68.8917	1.61227	0.27176	5.93271	2.98e-09	7.3e-07
ECEL1P2	42.0102	1.61069	0.445287	3.61719	0.00029782	0.00601097
RBM11	31.888	1.60892	0.506735	3.17506	0.00149803	0.0192688
STRC	15.0879	1.60068	0.510571	3.13508	0.0017181	0.0211881
RASSF1-AS1	29.0774	1.59935	0.361195	4.42793	9.51e-06	0.000434866
SSPO	24.3877	1.59693	0.516502	3.09183	0.00198929	0.0235005
RBFOX1	10.7072	1.59683	0.511039	3.12468	0.00177996	0.0216672
ENSG00000234397	5.98584	1.59658	0.519244	3.07482	0.00210631	0.0244085
LOC100288846	35.7512	1.59589	0.464538	3.43544	0.000591598	0.00996666
ENSG00000259529	28.0718	1.5925	0.456323	3.48986	0.000483279	0.00850872
ACE	152.866	1.59039	0.290554	5.47364	4.41e-08	6.4e-06
MTRF1L	352.827	1.5899	0.252732	6.29085	3.16e-10	1.14e-07
ENSG00000279691	58.2004	1.58372	0.29636	5.3439	9.1e-08	1.1e-05
ENSG00000214914	277.729	1.5806	0.278319	5.67912	1.35e-08	2.44e-06
PCAT6	69.1794	1.58029	0.379073	4.16882	3.06e-05	0.00109696
ENSG00000219023	1760.19	1.57984	0.380013	4.15732	3.22e-05	0.00114121
FKBP10	82.081	1.57855	0.34379	4.59159	4.4e-06	0.000242211
ENSG00000280378	12.7038	1.57394	0.534078	2.94702	0.00320848	0.0321256
KCNK7	29.9602	1.5702	0.454243	3.45673	0.00054677	0.00937508
ENSG00000214760	549.504	1.56953	0.432553	3.62854	0.000285031	0.00581953
HIST1H2BK	101.659	1.56566	0.292535	5.35204	8.7e-08	1.06e-05
ENSG00000271855	25.0463	1.5627	0.430682	3.62844	0.000285142	0.00581953
ENSG00000231416	17.7227	1.56164	0.518202	3.01357	0.00258194	0.0280167
MRVI1	16.9334	1.55638	0.545673	2.85222	0.00434151	0.0392074
ENSG00000232463	19.2214	1.55549	0.465206	3.34365	0.000826826	0.0127513
ENSG00000229605	1172.82	1.5547	0.40874	3.80363	0.00014259	0.00345096
OSGIN2	132.224	1.55373	0.34056	4.56227	5.06e-06	0.000268726
ENSG00000243904	172.656	1.55222	0.204637	7.58524	3.32e-14	7.78e-11
NHSL2	617.459	1.55143	0.397183	3.90608	9.38e-05	0.00251514
ENSG00000182484	1297.51	1.55122	0.258827	5.99327	2.06e-09	5.62e-07
ENSG00000215878	14.795	1.55035	0.550947	2.81398	0.00489324	0.0424383
TRIB1	29.9013	1.55006	0.501562	3.09045	0.00199851	0.0235756
HCG23	23.2278	1.54517	0.518238	2.98159	0.00286758	0.0296896
COG3	376.438	1.54224	0.259823	5.93575	2.92e-09	7.27e-07
CHRNE	19.7364	1.54037	0.49443	3.11545	0.00183664	0.0221111
DEPP1	101.15	1.53875	0.388733	3.95836	7.55e-05	0.00214611
ENSG00000225616	630.223	1.53688	0.35041	4.38596	1.15e-05	0.000506648
NRG2	15.6961	1.53635	0.389317	3.94626	7.94e-05	0.00221522
CELF5	27.7808	1.5357	0.482299	3.18412	0.00145193	0.0189235
SLITRK5	55.63	1.5342	0.483633	3.17224	0.00151266	0.0193916
ENSG00000270916	97.2088	1.5299	0.317709	4.81542	1.47e-06	0.000101702
ENSG00000273141	14.8486	1.5298	0.351091	4.35726	1.32e-05	0.000567214
ITGB4	17.9062	1.52623	0.407602	3.74442	0.000180813	0.00410937
NFIB	59.5677	1.52542	0.472718	3.22691	0.00125136	0.0171685
ENSG00000277763	18.2735	1.52457	0.548658	2.77873	0.00545717	0.0458039
TSSC2	10.2348	1.51966	0.470462	3.23013	0.00123732	0.0170472
SKI	144.733	1.51719	0.289973	5.23217	1.68e-07	1.81e-05
ENSG00000230043	47.4325	1.51198	0.384823	3.92902	8.53e-05	0.00234043
CITED4	141.53	1.51171	0.371278	4.07165	4.67e-05	0.00150699
HINT2	18.5131	1.51094	0.398462	3.79193	0.000149484	0.00356523
ENSG00000242229	33.6923	1.5083	0.496654	3.03693	0.00239001	0.0268134
PTPRN2	65.2542	1.50393	0.373281	4.02895	5.6e-05	0.00170476
ENSG00000269971	28.8817	1.50349	0.424491	3.54187	0.000397298	0.00745678
ENSG00000255562	15.3172	1.50325	0.439987	3.41657	0.000634153	0.0105003
DMTN	14.9415	1.50151	0.388452	3.86536	0.000110924	0.00286637
GASAL1	20.3423	1.49723	0.338579	4.42209	9.77e-06	0.000444313
RGMA	56.8228	1.49704	0.444862	3.36519	0.000764918	0.012092
MEX3C	82.718	1.49649	0.391288	3.82452	0.000131029	0.00323803
ENSG00000251313	34.453	1.49389	0.456429	3.27299	0.00106415	0.015277
ENSG00000278002	36.0527	1.49265	0.448678	3.32677	0.000878576	0.0132749
MIR4435-2HG	303.323	1.48676	0.274088	5.4244	5.81e-08	7.95e-06
SMOX	64.5631	1.48659	0.334708	4.44147	8.93e-06	0.000417695
ENSG00000213343	27.2476	1.4849	0.431369	3.4423	0.000576792	0.00975729
PGLYRP2	139.316	1.48365	0.234066	6.33859	2.32e-10	8.85e-08
LARP6	35.9555	1.48343	0.502809	2.95029	0.00317475	0.031901
EVPL	22.6976	1.48266	0.488871	3.03283	0.00242276	0.0270259
IQSEC3	332.709	1.48178	0.292569	5.06472	4.09e-07	3.55e-05
LRP2BP	48.483	1.47771	0.326517	4.52567	6.02e-06	0.000303032
ENSG00000273210	30.8588	1.4758	0.434582	3.39592	0.00068399	0.0111125
ENSG00000215063	17.8414	1.47499	0.49764	2.96396	0.00303708	0.030895
PGM5	243.831	1.47454	0.288339	5.11391	3.16e-07	2.91e-05
PRR7	207.045	1.46988	0.232364	6.32578	2.52e-10	9.4e-08
RAB33B	39.9215	1.4681	0.446747	3.28621	0.00101544	0.0147716
TCEAL2	120.2	1.46755	0.354479	4.14003	3.47e-05	0.00119964
ENSG00000270012	24.9204	1.46661	0.408077	3.59395	0.000325708	0.00643146
TVP23A	42.5769	1.46643	0.459732	3.18974	0.00142399	0.0186631
PLA2G4C	11.463	1.46333	0.519615	2.81618	0.00485983	0.0422155
ENSG00000270378	17.616	1.4622	0.479091	3.05203	0.00227299	0.0258293
ENSG00000240634	15.2193	1.46145	0.462941	3.15687	0.00159471	0.0200517
EVC2	26.8507	1.45841	0.415805	3.50743	0.000452458	0.00818565
IER2	1554.1	1.45829	0.252473	5.77604	7.65e-09	1.51e-06
ENSG00000273199	16.3191	1.45764	0.486689	2.99501	0.00274435	0.0288319
PELI1	91.9681	1.45712	0.38987	3.73745	0.000185892	0.00417851
MYO15A	13.8994	1.45638	0.504093	2.88911	0.00386329	0.0363282
ENSG00000272953	15.5129	1.45534	0.521238	2.79209	0.00523694	0.0444558
ALDH3B1	159.062	1.45453	0.319416	4.5537	5.27e-06	0.000279007
SOCS1	45.8642	1.45377	0.436936	3.32718	0.000877294	0.0132749
COL9A3	54.1177	1.45188	0.347058	4.1834	2.87e-05	0.00104488
ENSG00000243648	185.01	1.44904	0.288869	5.01626	5.27e-07	4.43e-05
STOX2	26.6192	1.4473	0.482957	2.99674	0.00272879	0.0288201
BMP6	32.9541	1.44687	0.484722	2.98494	0.00283636	0.0294383
ENSG00000270385	119.583	1.44568	0.30328	4.76681	1.87e-06	0.000125866
GGT1	86.1963	1.445	0.389741	3.70758	0.000209246	0.00460258
ENSG00000224438	32.75	1.44232	0.334948	4.30609	1.66e-05	0.000692037
APBA2	20.7986	1.44057	0.489492	2.94299	0.00325056	0.0323852
COL6A4P2	77.3617	1.44026	0.437667	3.29077	0.000999134	0.0146251
IFI44	258.421	1.43711	0.429006	3.34986	0.000808525	0.0125874
UCHL1	483.907	1.43115	0.290488	4.92672	8.36e-07	6.69e-05
ENSG00000228897	15.4842	1.43111	0.478145	2.99305	0.00276203	0.0289612
ZBTB21	173.193	1.42745	0.403713	3.5358	0.000406541	0.00756341
GADD45B	134.364	1.42645	0.331687	4.30057	1.7e-05	0.000707695
ITGA5	472.147	1.42397	0.308794	4.61141	4e-06	0.000228665
ENSG00000272008	20.4827	1.42323	0.405275	3.51177	0.000445129	0.00808873
ENSG00000284610	38.9834	1.42285	0.377157	3.77256	0.000161584	0.00377696
ENSG00000283078	19.2836	1.42195	0.463121	3.07037	0.00213792	0.0246357
HIPK1-AS1	21.1719	1.42179	0.442731	3.2114	0.00132092	0.0178102
MAP1LC3A	20.5694	1.42173	0.407926	3.48526	0.000491661	0.00861011
ZNF467	209.786	1.41923	0.276805	5.12717	2.94e-07	2.77e-05
KRTCAP2	43.7243	1.41283	0.313	4.51382	6.37e-06	0.000319498
MXD1	106.718	1.401	0.360822	3.8828	0.000103261	0.00271106
ENSG00000242667	209.344	1.39759	0.310498	4.50113	6.76e-06	0.000333068
PSMB10	22.3058	1.39732	0.370885	3.76752	0.000164875	0.00382664
RPL17	17.4092	1.39713	0.424734	3.28943	0.00100391	0.014682
CALHM6	53.3466	1.39625	0.340744	4.09764	4.17e-05	0.00138641
ENSG00000228462	770.437	1.394	0.383952	3.63067	0.000282682	0.00579093
WASHC1	719.635	1.39313	0.243169	5.72908	1.01e-08	1.9e-06
JARID2-AS1	14.7869	1.39289	0.481888	2.89049	0.00384637	0.0362314
ENSG00000243679	392.056	1.39157	0.304183	4.57477	4.77e-06	0.00025565
LOC100506082	20.154	1.39001	0.502184	2.76792	0.00564148	0.0467767
GPRASP1	37.3786	1.38917	0.443076	3.13529	0.00171682	0.0211881
ENSG00000240828	72.4962	1.387	0.419737	3.30446	0.000951604	0.0140675
ENSG00000229344	1282.81	1.3869	0.490096	2.82985	0.00465695	0.0411281
ENSG00000233664	35.4005	1.38525	0.390809	3.54457	0.000393254	0.00741826
RPP21	28.7749	1.38344	0.362344	3.81802	0.000134527	0.0032947
NFKBIE	275.31	1.38048	0.304183	4.53833	5.67e-06	0.000292073
MIAT	109.39	1.3783	0.344424	4.00175	6.29e-05	0.00186568
PTGS1	449.077	1.37742	0.271027	5.08221	3.73e-07	3.32e-05
ENSG00000232145	53.3323	1.37738	0.440149	3.12934	0.00175198	0.0214539
JUN	2146.99	1.37588	0.453265	3.03548	0.00240152	0.026912
C2orf40	29.9457	1.37507	0.498622	2.75774	0.00582025	0.0479199
ENSG00000236876	18.2611	1.37446	0.463532	2.96518	0.00302506	0.030895
ENSG00000214917	54.307	1.37431	0.385336	3.56652	0.000361749	0.00697525
CAV2	17.15	1.37256	0.495285	2.77126	0.00558407	0.0465831
ENSG00000283684	49.7709	1.36827	0.353373	3.87203	0.000107931	0.00281096
IFI6	90.6972	1.36726	0.444731	3.07434	0.00210967	0.0244302
ZBTB34	36.7001	1.36568	0.476352	2.86694	0.00414457	0.0380572
CSRNP1	1383.89	1.36545	0.266362	5.12628	2.96e-07	2.77e-05
ENSG00000232134	795.798	1.3654	0.333441	4.09488	4.22e-05	0.00140022
CYB561D2.1	37.8309	1.36292	0.400309	3.40467	0.000662446	0.0108076
STAB1	83.7852	1.36251	0.410152	3.32196	0.000893891	0.0134169
PPM1N	61.8559	1.36092	0.339925	4.0036	6.24e-05	0.00185571
ENSG00000240652	2171.93	1.36053	0.291364	4.66952	3.02e-06	0.000179487
PRR16	63.6256	1.35833	0.327529	4.1472	3.37e-05	0.00117053
EFEMP2	56.6808	1.35804	0.367551	3.69483	0.000220035	0.00479574
SPR	20.7657	1.35789	0.492591	2.75662	0.00584014	0.0479388
ENSG00000233921	56.2156	1.35774	0.458203	2.96318	0.00304478	0.0309169
STAG3L5P-PVRIG2P-PILRB	10.5895	1.35733	0.492388	2.75662	0.00584021	0.0479388
ENSG00000214362	146.91	1.35409	0.397218	3.40893	0.000652176	0.0107397
EPHX1	11.5479	1.35401	0.370449	3.65506	0.00025712	0.00536097
UHRF1BP1L	40.9986	1.35324	0.457105	2.96046	0.0030718	0.0311335
ENSG00000240674	186.932	1.35269	0.460194	2.93938	0.00328868	0.0326856
MX1	273.442	1.35166	0.331631	4.07581	4.59e-05	0.00149883
RPS10P7	1289.85	1.35137	0.26349	5.12875	2.92e-07	2.77e-05
F12	58.2161	1.35067	0.363668	3.71403	0.000203984	0.00451102
ENSG00000224011	115.424	1.34829	0.312411	4.31576	1.59e-05	0.000669226
ENSG00000243894	41.1726	1.34676	0.412005	3.26878	0.00108011	0.0154318
MMP2	135.816	1.34665	0.265013	5.08143	3.75e-07	3.32e-05
ENSG00000217026	46.2601	1.34335	0.282031	4.76314	1.91e-06	0.00012714
MYO1C	89.154	1.342	0.446055	3.00859	0.00262467	0.0281908
ENSG00000213783	10.6202	1.34038	0.371482	3.60821	0.000308319	0.00614728
MATN1-AS1	48.8347	1.33726	0.315028	4.2449	2.19e-05	0.000857671
CEP170B	18.5487	1.33674	0.488031	2.73904	0.00616184	0.049751
ZNF821	67.7939	1.33556	0.28133	4.74732	2.06e-06	0.000134223
ENSG00000220157	44.6719	1.33553	0.320449	4.16769	3.08e-05	0.00109761
NUPR2	39.4433	1.33368	0.450081	2.96319	0.00304466	0.0309169
PMAIP1	138.647	1.33134	0.368359	3.61424	0.000301224	0.00604748
PPARD	16.2143	1.33105	0.376569	3.53468	0.000408273	0.00757845
ENSG00000234277	69.6344	1.33045	0.405669	3.27965	0.00103937	0.0149869
UPP1	84.9232	1.32957	0.415846	3.19727	0.00138734	0.0183292
GOLT1A	32.7934	1.32908	0.477958	2.78075	0.0054233	0.0456363
ST7-AS1	60.4076	1.32806	0.348557	3.81016	0.000138874	0.00337234
FOXP4	53.3643	1.32743	0.324604	4.0894	4.32e-05	0.00142793
ENSG00000229977	60.5071	1.32669	0.440627	3.01091	0.00260469	0.0281114
SNHG9	381.502	1.3236	0.30727	4.3076	1.65e-05	0.000690849
ARHGEF37	24.5903	1.32337	0.375177	3.52732	0.000419783	0.00772222
ENSG00000213613	415.379	1.32264	0.306573	4.31429	1.6e-05	0.000671971
HIST2H2BE	225.579	1.32146	0.345752	3.82199	0.000132377	0.00326644
ENSG00000203709	160.486	1.32087	0.254532	5.18939	2.11e-07	2.11e-05
ENSG00000214748	380.236	1.32082	0.318088	4.15237	3.29e-05	0.00116046
ENSG00000259394	28.24	1.32016	0.360745	3.65954	0.000252672	0.00531458
ENSG00000101278	1155.51	1.31846	0.299598	4.40075	1.08e-05	0.000482328
LZTS3	137.538	1.31753	0.340301	3.87167	0.000108094	0.00281096
WASH8P	1229.74	1.3171	0.22703	5.80145	6.57e-09	1.42e-06
TEPP	42.6188	1.31456	0.434679	3.0242	0.00249288	0.0273983
ENSG00000255074	62.3409	1.31272	0.316614	4.14611	3.38e-05	0.00117317
ENSG00000243071	569.949	1.30696	0.421533	3.1005	0.00193193	0.0230553
ENSG00000244266	37.9427	1.30555	0.460873	2.83277	0.00461465	0.0408875
BCL3	215.932	1.30474	0.302005	4.32027	1.56e-05	0.000657367
ENSG00000263740	194.418	1.30461	0.408309	3.19514	0.00139762	0.0184263
RPL13AP6	497.13	1.30436	0.26998	4.83132	1.36e-06	9.57e-05
RNF11	113.146	1.30372	0.408043	3.19505	0.00139806	0.0184263
RPS6KL1	26.3277	1.3018	0.458211	2.84104	0.0044966	0.0402097
SMIM1	129.208	1.30061	0.33507	3.8816	0.000103771	0.00272009
TMEM130	29.2117	1.29814	0.452975	2.8658	0.00415953	0.0381518
CDKN1C	425.57	1.29749	0.204656	6.33983	2.3e-10	8.85e-08
PLEC	219.803	1.29475	0.291695	4.4387	9.05e-06	0.000420705
PHF1	204.985	1.2935	0.197233	6.55825	5.44e-11	2.55e-08
SH3RF1	94.1591	1.29283	0.251373	5.14309	2.7e-07	2.62e-05
ENSG00000237804	11.4827	1.28666	0.365951	3.51594	0.000438194	0.00800705
HSD17B1	26.4389	1.28523	0.426698	3.01204	0.00259502	0.0280881
NFKB2	139.554	1.28464	0.241112	5.32795	9.93e-08	1.17e-05
ENSG00000261526	157.721	1.28378	0.30923	4.15155	3.3e-05	0.00116046
PPP1R16B	132.284	1.28336	0.373626	3.43488	0.000592816	0.00997694
ENSG00000229965	94.2301	1.28041	0.382665	3.34603	0.000819766	0.0127021
ENSG00000236111	44.8447	1.27725	0.304061	4.20063	2.66e-05	0.000994909
ENSG00000257907	16.2723	1.27185	0.351009	3.6234	0.000290759	0.00589021
ENSG00000270761	32.8431	1.27147	0.376408	3.37791	0.00073038	0.011647
ENSG00000243697	25.2147	1.27074	0.290361	4.37643	1.21e-05	0.000526363
ENSG00000215895	60.6253	1.26921	0.377231	3.36455	0.000766675	0.0121082
ENSG00000243280	528.576	1.2681	0.343379	3.69301	0.000221615	0.00482292
WASH9P	403.247	1.26723	0.256674	4.93714	7.93e-07	6.38e-05
ENSG00000259642	21.75	1.26511	0.442918	2.8563	0.00428608	0.0389642
ENSG00000240898	43.9277	1.26368	0.389303	3.24602	0.0011703	0.0163434
ENSG00000261094	27.1989	1.26288	0.444404	2.84174	0.00448681	0.0401659
ENSG00000214535	1058.98	1.26205	0.334647	3.7713	0.000162401	0.00379065
GABARAPL1	70.8371	1.25805	0.283549	4.43679	9.13e-06	0.00042206
CRACR2B	22.9234	1.25793	0.427037	2.94572	0.00322207	0.0321858
ENSG00000225591	303.46	1.25735	0.30206	4.16258	3.15e-05	0.00111762
ENSG00000244053	80.064	1.25395	0.234133	5.35571	8.52e-08	1.05e-05
BCAM	6.53182	1.25363	0.457367	2.74097	0.00612575	0.049596
ENSG00000280649	194.835	1.25337	0.20547	6.10001	1.06e-09	3.1e-07
CNIH3	52.4355	1.25234	0.300157	4.17229	3.02e-05	0.00108488
CISH	206.472	1.2523	0.343936	3.6411	0.000271478	0.00561752
DDX6	207.628	1.25133	0.218925	5.7158	1.09e-08	2.04e-06
NDUFA13	138.717	1.25125	0.281949	4.43787	9.09e-06	0.000421137
TOMM5	170.377	1.24885	0.290017	4.30611	1.66e-05	0.000692037
S100A6	2116.98	1.24695	0.229994	5.42164	5.91e-08	8.01e-06
ENSG00000268903	696.57	1.24638	0.290427	4.29154	1.77e-05	0.000729735
ENSG00000244620	126.565	1.24427	0.262929	4.73236	2.22e-06	0.000142807
RPS24	16064.4	1.24416	0.447198	2.78213	0.00540029	0.0455361
KRT8	389.188	1.24415	0.215345	5.77749	7.58e-09	1.51e-06
TRIP10	80.9619	1.24284	0.277568	4.4776	7.55e-06	0.00036865
INAFM2	259.146	1.24127	0.349414	3.55244	0.000381674	0.00726553
CDH4	51.0029	1.23957	0.375929	3.29736	0.000975988	0.0143761
ALS2CL	58.0238	1.23955	0.35136	3.52786	0.000418927	0.00771511
ENSG00000243167	613.715	1.23856	0.268948	4.60519	4.12e-06	0.00023161
CAPN11	99.0336	1.23717	0.315423	3.92225	8.77e-05	0.00239116
EID3	27.3055	1.23446	0.424914	2.90519	0.00367026	0.0351236
ENSG00000242060	445.366	1.23348	0.329646	3.74182	0.000182691	0.00414631
CCNL1	2387.22	1.23155	0.255142	4.82691	1.39e-06	9.68e-05
ENSG00000243829	3816.86	1.23133	0.251156	4.90267	9.45e-07	7.28e-05
PNMA3	44.3542	1.2305	0.296398	4.15153	3.3e-05	0.00116046
RNF166	429.67	1.22821	0.263158	4.66719	3.05e-06	0.000179893
DMRTC1B	15.029	1.22802	0.40079	3.064	0.00218396	0.0249907
PTP4A3	111.107	1.22381	0.238181	5.13816	2.77e-07	2.68e-05
DMRTC1	15.0461	1.22262	0.400991	3.04899	0.00229615	0.0259845
ENSG00000244705	42.1266	1.22245	0.3078	3.97158	7.14e-05	0.00206622
SMARCD3	146.174	1.22181	0.232169	5.26257	1.42e-07	1.55e-05
RN7SL2	321.858	1.22063	0.4215	2.89592	0.00378054	0.035755
ENSG00000214016	3796.43	1.21997	0.252676	4.82818	1.38e-06	9.66e-05
ERF	375.662	1.2185	0.239062	5.09701	3.45e-07	3.11e-05
PLEKHB1	29.4834	1.21832	0.382946	3.18144	0.00146545	0.0190242
HSD17B14	100.266	1.21825	0.3242	3.75771	0.000171477	0.00393606
IKZF5	87.4852	1.21744	0.275194	4.42394	9.69e-06	0.000441758
SFXN3	79.3351	1.21643	0.248612	4.89289	9.94e-07	7.6e-05
LINC01578	1245.74	1.2163	0.26437	4.60076	4.21e-06	0.000234347
FOSL1	65.515	1.21594	0.424178	2.86659	0.00414921	0.0380785
HIST1H1C	1314.51	1.2144	0.294146	4.12856	3.65e-05	0.00124534
ZFAND2A	214.645	1.21334	0.266679	4.54984	5.37e-06	0.000283266
ENSG00000260000	26.1476	1.21068	0.373995	3.23716	0.00120724	0.0167311
ENSG00000214784	4084.84	1.20953	0.398283	3.03685	0.00239064	0.0268134
MAGIX	21.0914	1.2095	0.406603	2.97465	0.00293319	0.030157
MGAT4A	124.496	1.20887	0.384286	3.14576	0.00165655	0.0206082
ENSG00000259105	112.598	1.20876	0.435961	2.77263	0.0055606	0.0464582
SERTAD1	121.427	1.20861	0.234739	5.14873	2.62e-07	2.56e-05
TAGLN	38.5599	1.20712	0.36175	3.33688	0.000847237	0.0129765
HLA-H	75.06	1.2056	0.276951	4.35311	1.34e-05	0.000575116
CD151	389.959	1.20432	0.208217	5.78396	7.3e-09	1.51e-06
ENSG00000226396	1014.41	1.20403	0.254297	4.73473	2.19e-06	0.0001417
LOC101927100	25.7303	1.20164	0.42969	2.79653	0.00516551	0.0440861
SEZ6L2	38.8214	1.19782	0.36858	3.24983	0.00115473	0.0161671
GSTM3	121.081	1.19158	0.263222	4.52692	5.98e-06	0.000302172
SLC39A1	14.6422	1.19066	0.413912	2.8766	0.00401985	0.0372876
TFE3	155.808	1.19032	0.225742	5.27295	1.34e-07	1.49e-05
DEGS2	43.1996	1.19015	0.349569	3.40461	0.000662592	0.0108076
ENSG00000240210	17.2349	1.18842	0.291434	4.07783	4.55e-05	0.00149553
MTMR9LP	18.3316	1.1873	0.393581	3.01665	0.00255581	0.0278859
SBDS	507.354	1.18553	0.306293	3.87057	0.000108582	0.00281474
HOXB6	163.799	1.18489	0.26842	4.41432	1.01e-05	0.000458041
ENSG00000213621	2568.51	1.18484	0.252595	4.69065	2.72e-06	0.000166748
NRBP2	55.403	1.18385	0.405229	2.92142	0.00348438	0.033952
FHL3	306.78	1.1833	0.264016	4.48193	7.4e-06	0.000362334
HOXB5	76.6207	1.1812	0.260289	4.53804	5.68e-06	0.000292073
FAM124B	46.9685	1.17981	0.345216	3.4176	0.00063177	0.010482
STX17-AS1	54.1208	1.17883	0.343982	3.42702	0.000610243	0.0102178
LOC100134368	58.4412	1.17847	0.306415	3.846	0.000120061	0.00304965
ENSG00000273870	191.395	1.17807	0.335876	3.50744	0.00045244	0.00818565
TGFB1	204.832	1.17778	0.232133	5.07376	3.9e-07	3.42e-05
GNG5	289.102	1.17763	0.267543	4.40165	1.07e-05	0.000481639
ANKRD65	48.2207	1.17744	0.320988	3.66815	0.000244308	0.0052063
PSD	63.5106	1.1769	0.306659	3.8378	0.00012414	0.00312426
ENSG00000242858	79.2136	1.17675	0.258734	4.54813	5.41e-06	0.000283751
LOC100996720	204.044	1.17563	0.19752	5.95197	2.65e-09	6.81e-07
PNPLA2	199.55	1.17398	0.2083	5.636	1.74e-08	2.97e-06
ENSG00000240975	22.7076	1.17364	0.36623	3.20465	0.00135228	0.0180433
BTG3	351.126	1.17309	0.29726	3.94633	7.94e-05	0.00221522
ENSG00000237875	80.6034	1.17283	0.394687	2.97154	0.00296309	0.0304074
ENSG00000230897	995.633	1.17259	0.266855	4.39411	1.11e-05	0.000493269
RASA4B	132.948	1.17083	0.283405	4.13131	3.61e-05	0.00124065
JUNB	1150.72	1.16936	0.298125	3.92239	8.77e-05	0.00239116
BLVRB	609.262	1.16819	0.348586	3.35122	0.000804574	0.012545
EIF1B	1235.19	1.16653	0.300206	3.88576	0.00010201	0.00269546
ACTA2	77.3856	1.1662	0.363875	3.20495	0.00135084	0.0180433
JMJD6	248.638	1.16557	0.188217	6.1927	5.91e-10	1.94e-07
ENSG00000235332	32.4651	1.16321	0.346017	3.36171	0.000774605	0.0121865
ENSG00000234975	513.758	1.16284	0.256235	4.53817	5.67e-06	0.000292073
ENSG00000239269	4791.71	1.1617	0.257928	4.50398	6.67e-06	0.000329628
S100A13	73.2564	1.16158	0.346186	3.35536	0.000792628	0.0124343
DUSP15	83.4182	1.16105	0.291353	3.98502	6.75e-05	0.00197364
TNS2	41.6763	1.15917	0.375574	3.08639	0.00202603	0.0237975
ENSG00000240463	1382.44	1.1583	0.315109	3.67588	0.000237032	0.00509759
ENSG00000279283	37.7171	1.15581	0.324652	3.56016	0.000370627	0.00711283
ENSG00000228861	369.188	1.15282	0.285596	4.03655	5.42e-05	0.00166369
TCAP	46.536	1.15238	0.370218	3.11271	0.00185375	0.0222356
EFCC1	142.093	1.1521	0.275134	4.1874	2.82e-05	0.00103122
ENSG00000224261	81.1027	1.15197	0.24375	4.72604	2.29e-06	0.000146176
ENSG00000244251	97.5422	1.15032	0.393848	2.92072	0.00349228	0.0339886
ENSG00000225251	100.434	1.14736	0.27786	4.12929	3.64e-05	0.00124394
MPIG6B	173.083	1.14719	0.352488	3.25456	0.00113568	0.0159824
HSPA5	1060.35	1.14707	0.272647	4.20717	2.59e-05	0.000975442
LOC100133091	42.5805	1.14706	0.303494	3.77952	0.000157129	0.00369389
TBCC	293.279	1.14624	0.165735	6.91609	4.64e-12	3.63e-09
SNED1	179.587	1.14211	0.242849	4.70298	2.56e-06	0.000158166
YOD1	49.3688	1.1421	0.408071	2.79878	0.00512962	0.0438395
RPL10L	15.7869	1.14197	0.387149	2.9497	0.00318081	0.0319228
ENSG00000243160	14.2996	1.14014	0.342001	3.33373	0.000856899	0.0130762
ENSG00000281571	211.35	1.13956	0.197124	5.78095	7.43e-09	1.51e-06
HOXB2	904.153	1.1365	0.253929	4.47565	7.62e-06	0.000370084
ENSG00000253475	45.8202	1.13462	0.413223	2.74578	0.00603664	0.0491102
RIPK2	210.688	1.13355	0.249621	4.54108	5.6e-06	0.000290614
MTSS1L	25.5021	1.13293	0.334384	3.38812	0.000703737	0.0113212
ENSG00000260236	42.1582	1.13067	0.302311	3.74011	0.000183943	0.00416321
ENSG00000244052	263.161	1.1298	0.287378	3.93139	8.45e-05	0.0023252
TMEM167B	123.386	1.12847	0.311293	3.62512	0.000288829	0.00586558
ENSG00000236862	106.645	1.12772	0.339434	3.32234	0.000892657	0.0134169
ENSG00000216854	601.835	1.12738	0.259897	4.3378	1.44e-05	0.000611793
C6orf226	182.54	1.12683	0.241454	4.66684	3.06e-06	0.000179893
SAT1	848.685	1.11887	0.283036	3.95311	7.71e-05	0.00217867
ENSG00000225558	21.7988	1.11793	0.383395	2.91586	0.00354711	0.0343784
ENSG00000277511	41.2866	1.11763	0.339896	3.28815	0.0010085	0.0146989
DUSP2	502.129	1.11745	0.337566	3.31032	0.000931901	0.0138636
ENSG00000214389	10112.4	1.11729	0.373519	2.99124	0.00277846	0.029041
NDUFA7	21.9208	1.11711	0.343307	3.25396	0.0011381	0.0160027
DHPS	39.6285	1.11452	0.319478	3.48858	0.000485597	0.00853122
ENSG00000272434	83.7258	1.11362	0.273424	4.07288	4.64e-05	0.00150699
ENSG00000241081	592.895	1.11279	0.35325	3.15016	0.00163183	0.0203471
EMC1-AS1	34.8335	1.10799	0.341815	3.2415	0.00118904	0.0165347
ENSG00000243859	384.024	1.10685	0.309401	3.57741	0.000347014	0.00677069
ENSG00000249855	1875.39	1.10652	0.227579	4.86212	1.16e-06	8.4e-05
ATN1	246.744	1.10589	0.215681	5.12743	2.94e-07	2.77e-05
AATK	74.8923	1.10527	0.302689	3.65152	0.000260697	0.00542865
FNIP1	184.145	1.10389	0.330809	3.33695	0.000847036	0.0129765
ENSG00000214203	64.494	1.10365	0.347535	3.17566	0.00149496	0.0192688
ENSG00000274104	114.219	1.10239	0.238175	4.62848	3.68e-06	0.000212833
ENSG00000220130	56.6385	1.10233	0.391318	2.81697	0.00484786	0.0421561
KLF11	129.128	1.10023	0.275829	3.98883	6.64e-05	0.00194722
RALGDS	677.585	1.0977	0.227919	4.81618	1.46e-06	0.000101702
LINC01481	357.314	1.09706	0.26728	4.10452	4.05e-05	0.00135676
ENSG00000260747	25.0804	1.09166	0.364875	2.99188	0.00277263	0.0290154
CREBRF	197.898	1.08855	0.312082	3.48804	0.000486579	0.00853933
CLK1	470.545	1.08643	0.332377	3.26866	0.00108057	0.0154318
HMGA2	264.472	1.08635	0.299378	3.62868	0.000284874	0.00581953
WASH2P	862.369	1.08629	0.201894	5.38052	7.43e-08	9.45e-06
CDH7	82.2117	1.08481	0.369922	2.93253	0.00336211	0.0330947
ENSG00000249617	339.393	1.08478	0.346801	3.12797	0.0017602	0.0215312
ENSG00000105988	63.6197	1.08422	0.311179	3.48421	0.000493585	0.00863458
LOC101929709	67.065	1.0839	0.295882	3.6633	0.000248986	0.00525142
BIRC2	157.25	1.08358	0.293914	3.68673	0.000227151	0.00491732
FAM71D	96.5185	1.0789	0.313094	3.44594	0.000569084	0.00965677
ENSG00000258357	27.9607	1.07775	0.390967	2.75664	0.00583994	0.0479388
RRN3P2	59.959	1.07696	0.355976	3.02537	0.00248331	0.027348
ENSG00000236189	130.929	1.07671	0.272436	3.95215	7.75e-05	0.00217994
ENSG00000206147	195.929	1.07514	0.276748	3.8849	0.000102371	0.00269679
VSIG10L	21.7418	1.07335	0.368403	2.91352	0.00357384	0.0345523
ENSG00000274213	111.989	1.07153	0.323648	3.31077	0.000930392	0.0138537
ENSG00000266944	468.264	1.07085	0.253798	4.21929	2.45e-05	0.000939599
ENSG00000230508	51.017	1.07031	0.264549	4.0458	5.21e-05	0.00162358
ATAD3C	23.2064	1.06887	0.378123	2.82678	0.00470183	0.0413685
ZFAND5	622.714	1.0684	0.269841	3.95937	7.51e-05	0.00214082
FURIN	147.55	1.06583	0.220624	4.83097	1.36e-06	9.57e-05
CDADC1	333.583	1.06573	0.27123	3.92925	8.52e-05	0.00234043
ENSG00000213303	232.857	1.06557	0.328548	3.24329	0.0011816	0.0164591
ENSG00000226082	108.183	1.06491	0.335776	3.17148	0.00151665	0.0194275
LINC01023	144.644	1.0646	0.242487	4.39031	1.13e-05	0.000499273
LYSMD3	69.5011	1.06295	0.351477	3.02422	0.00249273	0.0273983
LOXL1	33.1313	1.06282	0.377384	2.81627	0.00485851	0.0422155
UBALD2	1237.35	1.0612	0.196832	5.39141	6.99e-08	8.96e-06
ENSG00000278996	98.6168	1.05935	0.234978	4.50831	6.53e-06	0.00032515
GABBR1	131.676	1.05819	0.202755	5.21907	1.8e-07	1.9e-05
MBNL1-AS1	38.5557	1.05739	0.30553	3.46082	0.000538524	0.00928218
ENSG00000280441	98.5043	1.05722	0.234317	4.51193	6.42e-06	0.000321381
LOC100270804	50.698	1.05525	0.356048	2.96378	0.00303885	0.030895
KDM7A	44.1553	1.05269	0.364662	2.88676	0.00389227	0.036485
TMEM140	103.399	1.04766	0.257931	4.06179	4.87e-05	0.00155183
ENSG00000250575	243.464	1.04742	0.302707	3.46019	0.000539787	0.00929419
ENSG00000214593	785.463	1.04724	0.268947	3.89387	9.87e-05	0.00262373
ENSG00000213051	212.228	1.04683	0.244445	4.28246	1.85e-05	0.000747038
ENSG00000233594	30.9656	1.04608	0.328732	3.18217	0.00146175	0.0190063
NFKBIB	247.29	1.04382	0.214401	4.86856	1.12e-06	8.22e-05
TBC1D16	120.669	1.0403	0.29142	3.56975	0.000357325	0.00689805
DRAP1	790.702	1.03996	0.213655	4.86746	1.13e-06	8.22e-05
GPR161	74.0601	1.03987	0.325884	3.19091	0.00141827	0.018603
ESAM	129.345	1.03776	0.256271	4.04945	5.13e-05	0.00160462
ENSG00000282416	294.52	1.0375	0.279907	3.70658	0.000210075	0.00461461
ENSG00000229757	45.4422	1.03668	0.344581	3.00853	0.00262512	0.0281908
ENSG00000276533	32.273	1.03647	0.322683	3.21205	0.00131793	0.0177896
UAP1L1	121.783	1.03501	0.224419	4.61193	3.99e-06	0.000228665
RARA	109.355	1.03475	0.292165	3.54165	0.000397628	0.00745678
ENSG00000273759	52.696	1.03425	0.364429	2.83799	0.0045399	0.0404206
NBL1	437.055	1.03398	0.258749	3.99609	6.44e-05	0.00190146
INSIG1	321.698	1.03282	0.314668	3.28226	0.00102977	0.0149271
BTG2	526.724	1.03037	0.274342	3.75577	0.000172811	0.00394937
RORA	33.7239	1.02801	0.348243	2.95199	0.00315734	0.031765
WWC3	269.789	1.02779	0.256726	4.00345	6.24e-05	0.00185571
FAM118A	247.805	1.02776	0.301037	3.41406	0.000640022	0.0105868
LOC285074	109.53	1.02764	0.280443	3.66435	0.000247968	0.00523668
TXNIP	851.724	1.02719	0.227851	4.50817	6.54e-06	0.00032515
CYB561	254.443	1.02593	0.245431	4.18011	2.91e-05	0.00105235
ENSG00000223741	28.9071	1.0258	0.308609	3.32393	0.00088757	0.0133616
MYL9	59.4263	1.02452	0.282145	3.63119	0.000282122	0.00578668
PPP1R13L	35.1958	1.02346	0.334853	3.05645	0.00223977	0.025558
MIR155HG	124.134	1.0234	0.301661	3.39255	0.000692443	0.0111504
TMEM8B	66.9551	1.0223	0.302688	3.37743	0.000731679	0.0116564
CDC42BPB	80.4645	1.02012	0.270107	3.77673	0.000158899	0.00372482
ENSG00000236844	123.545	1.01943	0.261544	3.89775	9.71e-05	0.00259053
MT1F	64.949	1.01749	0.337469	3.01507	0.00256921	0.0279378
ENSG00000223361	6301.91	1.01278	0.210575	4.80958	1.51e-06	0.000104279
SPATA1	60.9314	1.01272	0.302083	3.35245	0.00080099	0.0125176
TP53INP2	42.6024	1.01265	0.336971	3.00516	0.00265445	0.0283021
IRF9	75.5306	1.0108	0.308088	3.28087	0.00103486	0.0149512
ENSG00000237774	36.4056	1.00924	0.301812	3.34393	0.000825994	0.0127513
PCIF1	264.603	1.00879	0.295013	3.41948	0.000627403	0.0104307
MDK	1848.9	1.00876	0.268838	3.75228	0.000175231	0.00399356
SMIM3	990.698	1.00875	0.247621	4.07375	4.63e-05	0.0015062
STAC	47.0048	1.00852	0.362994	2.77833	0.00546399	0.0458104
HECA	87.3226	1.00785	0.349318	2.88519	0.00391173	0.0366367
ENSG00000271869	268.926	1.00729	0.239573	4.20451	2.62e-05	0.000982963
ENSG00000230734	3159.72	1.00284	0.239895	4.18031	2.91e-05	0.00105235
ENSG00000213362	117.667	1.00214	0.246463	4.06609	4.78e-05	0.00153219
FREM1	155.145	1.00157	0.31533	3.17626	0.00149186	0.0192647
ENSG00000260806	48.0177	1.00154	0.293835	3.40852	0.000653172	0.0107397
NEDD4L	167.367	1.00147	0.272904	3.66969	0.00024284	0.005187
CDKN2D	255.408	1.00081	0.306918	3.26085	0.00111078	0.0157808
ASF1B	101.795	-1.00198	0.29417	-3.40612	0.000658936	0.0107986
PPAT	90.5418	-1.00791	0.340807	-2.95743	0.00310213	0.0313056
GIMAP7	197.242	-1.01014	0.33935	-2.9767	0.00291373	0.0300563
SINHCAF	130.137	-1.01444	0.196564	-5.16087	2.46e-07	2.42e-05
C21orf91	97.4815	-1.02027	0.286605	-3.55986	0.000371052	0.00711283
FOXN2	35.7577	-1.02715	0.336804	-3.04971	0.00229062	0.0259398
BRI3BP	232.563	-1.0276	0.234483	-4.38239	1.17e-05	0.000513642
TYMS	1003.03	-1.03046	0.274702	-3.75121	0.000175984	0.00400515
SMCO4	104.41	-1.03166	0.294329	-3.50512	0.000456395	0.0082116
LOC102724219	86.55	-1.0332	0.33555	-3.07911	0.00207621	0.0241792
ENSG00000179101	14670.9	-1.0386	0.2418	-4.29528	1.74e-05	0.000722973
ICMT	178.16	-1.0404	0.227065	-4.58195	4.61e-06	0.000248763
SLC45A3	163.505	-1.04269	0.279054	-3.73652	0.000186582	0.00418826
POLR1B	76.5251	-1.04278	0.374536	-2.78419	0.00536609	0.0453877
BRCA1	143.443	-1.04879	0.311805	-3.36361	0.00076931	0.012115
ENSG00000277991	85.0995	-1.04922	0.334584	-3.13588	0.00171341	0.0211712
ENSG00000234107	50.8772	-1.05126	0.341312	-3.08007	0.00206952	0.0241528
CXorf21	93.2264	-1.05675	0.334476	-3.15943	0.00158081	0.0199996
GK	64.1528	-1.06003	0.298865	-3.54684	0.000389882	0.00737047
APBB1IP	759.757	-1.06083	0.184177	-5.75983	8.42e-09	1.64e-06
CD48	183.839	-1.06364	0.380905	-2.7924	0.00523191	0.0444361
ZNF28	68.5993	-1.0694	0.309426	-3.45607	0.000548115	0.00938833
PAQR4	201.9	-1.08499	0.26749	-4.0562	4.99e-05	0.00157699
SLC35B4	125.683	-1.08626	0.298046	-3.64462	0.000267791	0.00554822
QSER1	48.6725	-1.08752	0.358986	-3.02942	0.00245025	0.0272186
PTGER4	368.121	-1.08804	0.330459	-3.29249	0.000993033	0.0145749
DHTKD1	203.842	-1.08805	0.200041	-5.43912	5.35e-08	7.38e-06
POGLUT1	80.7273	-1.09143	0.363045	-3.00633	0.00264421	0.0282855
ENSG00000274536	191.073	-1.09582	0.325369	-3.36793	0.00075734	0.0119838
ITGAL	208.232	-1.09798	0.258679	-4.24458	2.19e-05	0.000857671
GCNT1	192.448	-1.10061	0.28572	-3.85205	0.000117131	0.00299378
ENSG00000230409	95.4499	-1.10258	0.333128	-3.30977	0.000933734	0.013873
SKP2	79.2793	-1.1048	0.273648	-4.03731	5.41e-05	0.0016614
PRKDC	482.552	-1.11849	0.21228	-5.26896	1.37e-07	1.51e-05
C1QTNF4	1275.89	-1.11952	0.264723	-4.22902	2.35e-05	0.000904086
C17orf100	53.3462	-1.1285	0.388988	-2.90111	0.00371845	0.0353717
BLM	69.8692	-1.12919	0.322511	-3.50125	0.00046308	0.00830847
GALNT7	128.868	-1.13134	0.334636	-3.38081	0.000722713	0.011536
PALB2	52.5628	-1.13426	0.355198	-3.19332	0.00140645	0.0185072
FBXO5	35.8331	-1.13481	0.401344	-2.82752	0.00469095	0.0413171
ENSG00000226881	74.2847	-1.14015	0.411618	-2.76992	0.00560697	0.0466495
SMC1A	341.458	-1.14223	0.220355	-5.18356	2.18e-07	2.16e-05
LOC102724951	59.9771	-1.14575	0.381115	-3.00632	0.00264427	0.0282855
ZNF253	37.2596	-1.1468	0.409746	-2.7988	0.00512932	0.0438395
RBBP9	39.534	-1.15191	0.33937	-3.39424	0.000688186	0.0111485
IL1B	591.501	-1.15368	0.329081	-3.50576	0.000455297	0.00820422
FCMR	87.2398	-1.16081	0.295671	-3.92604	8.64e-05	0.00236404
ITPRIPL1	66.542	-1.16864	0.277573	-4.21022	2.55e-05	0.000966812
UBTD2	37.0047	-1.16879	0.372975	-3.1337	0.00172615	0.0212486
LOC102724701	49.3678	-1.16906	0.398793	-2.93149	0.00337338	0.0331857
MAP2K4	54.7156	-1.17051	0.353454	-3.31164	0.00092752	0.0138235
MCM4	670.175	-1.17149	0.253168	-4.62732	3.7e-06	0.000213272
P2RY8	294.162	-1.17272	0.234583	-4.99916	5.76e-07	4.72e-05
ST3GAL6	74.9038	-1.17508	0.303666	-3.86964	0.000108996	0.00282101
TMPO	315.872	-1.1764	0.245176	-4.7982	1.6e-06	0.000109008
LOC102724843.1	49.864	-1.17863	0.394948	-2.98428	0.00284248	0.0294831
NRIP1	476.515	-1.18203	0.321633	-3.6751	0.000237756	0.00510222
PMM2	44.3863	-1.18277	0.419154	-2.82181	0.00477539	0.0417961
ENSG00000243977	92.6158	-1.1844	0.337237	-3.51207	0.000444623	0.0080885
PLAC8	2022.7	-1.1853	0.231139	-5.12811	2.93e-07	2.77e-05
GTSE1	75.8016	-1.18595	0.39296	-3.01798	0.00254463	0.0278365
BACH2	75.1433	-1.18791	0.306486	-3.87589	0.000106234	0.0027801
SHQ1	37.3415	-1.18892	0.328613	-3.618	0.000296884	0.00599946
JAKMIP2	69.2837	-1.1929	0.336266	-3.54748	0.000388934	0.00736402
UNG	184.396	-1.19408	0.243101	-4.91185	9.02e-07	7.08e-05
FBXO43	18.778	-1.19413	0.426278	-2.8013	0.00508978	0.0436355
CERNA2	110.07	-1.19437	0.337421	-3.53971	0.000400563	0.00748642
KIF23	57.0448	-1.19914	0.408657	-2.93435	0.00334248	0.032941
IL17RA	111.667	-1.20124	0.276563	-4.34345	1.4e-05	0.000597809
WEE1	111.524	-1.20317	0.255521	-4.70871	2.49e-06	0.000155538
ENSG00000253919	151.469	-1.20859	0.362228	-3.33654	0.000848282	0.0129765
B4GALT5	94.9577	-1.21061	0.271731	-4.45516	8.38e-06	0.000397575
MTRNR2L10	33.0385	-1.2146	0.39614	-3.0661	0.00216874	0.0248512
PCNA	1246.44	-1.21908	0.314794	-3.87262	0.000107674	0.00280893
ENSG00000205940	38.9035	-1.22445	0.43891	-2.78975	0.00527487	0.0447314
PRSS2	406.547	-1.2278	0.322248	-3.81011	0.000138902	0.00337234
PAPOLG	56.1408	-1.22966	0.393265	-3.12681	0.00176716	0.0215433
SPAST	67.2733	-1.23102	0.309775	-3.97393	7.07e-05	0.0020496
DCAF12	171.966	-1.2452	0.261954	-4.7535	2e-06	0.000131748
TST	90.9248	-1.24866	0.332399	-3.75651	0.000172299	0.00394317
TSHZ1	78.0085	-1.25164	0.401738	-3.11555	0.001836	0.0221111
ENSG00000188459	17.1054	-1.26098	0.40263	-3.13186	0.00173704	0.0213506
GTF2A1	42.4993	-1.26316	0.439738	-2.87253	0.00407202	0.0375697
RTN4R	52.0833	-1.26328	0.40838	-3.0934	0.00197875	0.0234476
ENSG00000267742	21.4021	-1.26391	0.31618	-3.99744	6.4e-05	0.00189654
C16orf54	215.137	-1.27543	0.326215	-3.90979	9.24e-05	0.00248986
SDK2	66.7224	-1.28293	0.425856	-3.0126	0.00259022	0.0280548
KLF6	2293.8	-1.28553	0.276223	-4.65395	3.26e-06	0.000188807
DUSP6	398.217	-1.29795	0.413713	-3.13732	0.00170502	0.0210993
FUT7	57.2091	-1.30028	0.457751	-2.84059	0.00450308	0.0402457
BRIP1	28.2139	-1.30375	0.466213	-2.79646	0.00516652	0.0440861
PLXNC1	88.0666	-1.32208	0.325683	-4.05942	4.92e-05	0.0015644
TMEM102	52.4725	-1.32452	0.387109	-3.42156	0.000622627	0.0103723
ZNF608	17.9153	-1.3248	0.449268	-2.9488	0.00319012	0.0319967
ZAP70	42.7339	-1.33748	0.436032	-3.06738	0.00215943	0.0247964
HELLS	175.168	-1.34652	0.268747	-5.01036	5.43e-07	4.5e-05
TOP2A	126.766	-1.34699	0.405444	-3.32227	0.000892897	0.0134169
GINS1	55.5123	-1.37109	0.432921	-3.16707	0.00153984	0.0196327
MKI67	170.844	-1.37361	0.314986	-4.36087	1.3e-05	0.000559412
TSPOAP1	76.981	-1.38329	0.447892	-3.08845	0.00201204	0.0236501
RMI1	31.2053	-1.3836	0.459506	-3.01107	0.0026033	0.0281114
KDELC1	64.8475	-1.38792	0.342082	-4.05728	4.96e-05	0.00157576
ENSG00000272219	18.2153	-1.40095	0.461812	-3.0336	0.00241656	0.0269751
CENPE	51.5479	-1.40448	0.419114	-3.35106	0.00080504	0.012545
CD22	43.0004	-1.41868	0.439025	-3.23143	0.00123174	0.0169989
LMNB1	115.233	-1.41941	0.332444	-4.26961	1.96e-05	0.000785591
MYADM	535.153	-1.41972	0.257548	-5.51243	3.54e-08	5.33e-06
PHKG1	317.737	-1.42369	0.462282	-3.07971	0.00207206	0.0241652
ENSG00000234819	17.288	-1.42688	0.486968	-2.93013	0.00338818	0.0332715
RHEX	272.165	-1.44011	0.30556	-4.71304	2.44e-06	0.00015462
PIK3R3	22.4331	-1.44462	0.430888	-3.35265	0.000800418	0.0125176
DNAJC9-AS1.1	20.0525	-1.44722	0.456543	-3.16996	0.00152461	0.0195001
CDC25C	16.1499	-1.45811	0.51605	-2.82552	0.00472033	0.0414646
RIMBP3	42.1289	-1.48427	0.409368	-3.62577	0.000288105	0.00585814
RIMBP3B	42.2333	-1.48685	0.408936	-3.6359	0.000277015	0.0057033
FOS	8260.28	-1.49809	0.452878	-3.30792	0.000939902	0.0139321
RAB7B	17.7443	-1.53659	0.525487	-2.92413	0.00345425	0.0337385
INCENP	13.1571	-1.57429	0.47421	-3.31981	0.000900774	0.0134985
IKZF2	50.9164	-1.5969	0.43433	-3.6767	0.000236268	0.00508782
IRF2	121.538	-1.64982	0.228218	-7.22915	4.86e-13	5.7e-10
ENSG00000255839	29.9562	-1.6558	0.542762	-3.05069	0.0022832	0.0258915
HDAC9	26.4903	-1.67311	0.555542	-3.01167	0.00259816	0.0281036
RIMBP3C	31.9228	-1.68592	0.38886	-4.33553	1.45e-05	0.000614962
UHRF1	125.121	-1.71172	0.297402	-5.75557	8.63e-09	1.65e-06
MZB1	963.593	-1.71292	0.322264	-5.31529	1.06e-07	1.25e-05
IGLL1	1706.4	-1.71741	0.422443	-4.06543	4.79e-05	0.00153357
SNORA33	43.1365	-1.73336	0.371037	-4.67167	2.99e-06	0.000178915
THNSL1	27.6987	-1.7631	0.426141	-4.13736	3.51e-05	0.00121114
UBASH3B	34.4926	-1.82616	0.431413	-4.23297	2.31e-05	0.00089675
MYLK	31.6421	-1.82773	0.403031	-4.53496	5.76e-06	0.000295436
NOG	73.3936	-1.84994	0.481522	-3.84186	0.000122107	0.0030873
SMC1B	12.8031	-1.85477	0.661867	-2.80234	0.00507341	0.0435178
SYNC	83.0835	-1.89014	0.587811	-3.21556	0.00130193	0.0176702
SERPINE1	18.9065	-1.90241	0.567518	-3.35216	0.000801827	0.0125187
TMTC3	12.4798	-1.92058	0.667855	-2.87575	0.00403068	0.0373248
FAM129C	7.11091	-1.93172	0.703274	-2.74675	0.00601883	0.0489896
PTPRD	44.8474	-1.94463	0.483342	-4.0233	5.74e-05	0.00173774
ENSG00000261845	30.2291	-1.98238	0.567206	-3.495	0.000474058	0.00840954
TNFRSF8	8.04826	-2.03534	0.720622	-2.82442	0.00473663	0.0415256
ENSG00000265411	12.3443	-2.05507	0.632863	-3.24726	0.00116523	0.0162865
ENSG00000265315	12.3443	-2.05507	0.632863	-3.24726	0.00116523	0.0162865
CRYBG1	97.1245	-2.0807	0.353754	-5.88178	4.06e-09	9.38e-07
ENSG00000274422	41.7097	-2.08988	0.602715	-3.46744	0.000525441	0.0090864
CPA3	107.959	-2.0959	0.658874	-3.18104	0.00146747	0.0190354
ADA2	96.5587	-2.12627	0.361105	-5.88825	3.9e-09	9.28e-07
FAM111B	17.0902	-2.12701	0.555113	-3.83168	0.000127272	0.00316529
ENSG00000268154	141.088	-2.1382	0.318018	-6.72352	1.77e-11	1.04e-08
CXCR4	845.28	-2.14256	0.343836	-6.23133	4.62e-10	1.58e-07
FAM106A	6.97419	-2.14454	0.698172	-3.07165	0.00212878	0.0245793
ELAVL4	8.42575	-2.15517	0.732193	-2.94344	0.00324585	0.0323579
ENSG00000264840	6.87023	-2.17075	0.746357	-2.90847	0.00363208	0.0348735
ENSG00000255121	11.4667	-2.17423	0.550095	-3.95247	7.73e-05	0.00217994
PDE4B	237.894	-2.18483	0.379405	-5.75857	8.48e-09	1.64e-06
MS4A3	39.085	-2.20368	0.727753	-3.02806	0.00246129	0.0272335
RNASE3	63.0367	-2.22483	0.70068	-3.17525	0.00149709	0.0192688
PRAG1	12.4035	-2.23265	0.735626	-3.03503	0.00240514	0.0269186
ENSG00000279555	9.73781	-2.2482	0.574579	-3.91278	9.12e-05	0.00247058
CEBPD	140.803	-2.26094	0.604461	-3.74042	0.000183713	0.00416321
ENSG00000206763	7.7767	-2.26398	0.712454	-3.17772	0.0014844	0.0191943
MPO	885.098	-2.27383	0.641601	-3.544	0.000394107	0.00741826
CCL3	16.6006	-2.3065	0.64099	-3.59834	0.00032026	0.00633914
INE1	5.83944	-2.31288	0.815106	-2.83753	0.00454645	0.040457
TDRD9	15.4102	-2.3596	0.779907	-3.02548	0.00248236	0.027348
STAR	7.5464	-2.38332	0.814955	-2.92448	0.00345036	0.0337206
KCNG2	6.47041	-2.38611	0.828269	-2.88084	0.00396613	0.0369609
GPA33	15.524	-2.39685	0.76832	-3.1196	0.00181098	0.0219748
KCNE5	12.5927	-2.46499	0.863649	-2.85416	0.00431511	0.0390765
ENSG00000136315	6.93564	-2.48507	0.897713	-2.76822	0.00563636	0.0467767
LOC100996447	46.2859	-2.4916	0.515079	-4.8373	1.32e-06	9.39e-05
RNASE2	59.3579	-2.61843	0.753287	-3.47601	0.000508931	0.00885584
PAG1	44.9648	-2.66517	0.522817	-5.0977	3.44e-07	3.11e-05
HPGDS	13.6947	-2.67133	0.706732	-3.77984	0.000156928	0.00369389
KCNA3	17.0909	-2.71316	0.607471	-4.46631	7.96e-06	0.000382938
PCED1B-AS1	5.86398	-2.7373	0.943333	-2.90173	0.00371105	0.0353422
LY9	3.7089	-2.75634	0.999209	-2.75852	0.00580634	0.0478884
SGK1	26.5759	-2.86899	0.641934	-4.46928	7.85e-06	0.000378766
FGL2	23.5464	-2.86909	0.957799	-2.9955	0.00273992	0.0288201
SCIMP	6.37126	-2.94883	0.985892	-2.99103	0.00278039	0.029041
ENSG00000211895	86.6134	-2.99768	0.785937	-3.81414	0.000136656	0.00333518
LOC441666	9.16679	-3.04065	0.80036	-3.7991	0.00014522	0.003494
MAP2K4P1	4.71405	-3.04551	0.851565	-3.57637	0.000348403	0.00678972
DNTT	85.0323	-3.07721	0.987298	-3.1168	0.00182826	0.0220912
GIMAP4	13.0659	-3.09995	1.04388	-2.96964	0.00298151	0.0305391
NAPSB	17.1482	-3.26469	1.18694	-2.75051	0.00595024	0.0486485
FSIP2	3.94378	-3.3009	1.18578	-2.78375	0.00537344	0.0454264
IRF8	34.7641	-3.37671	0.821734	-4.10925	3.97e-05	0.00134024
CDH1	2.46317	-3.38458	1.00471	-3.36872	0.000755169	0.0119744
ENSG00000211890	22.2744	-3.38669	0.944258	-3.58661	0.000335	0.00656752
ENSG00000277734	2.64039	-3.48169	1.11116	-3.13337	0.0017281	0.0212567
LINC01835	25.6954	-3.58449	1.118	-3.20617	0.00134514	0.018019
BLNK	8.80556	-3.74956	0.986809	-3.79968	0.000144881	0.00349098
POU2AF1	7.30872	-3.75208	1.19684	-3.13498	0.00171865	0.0211881
VPREB1	72.3376	-3.83013	0.685826	-5.5847	2.34e-08	3.88e-06
SH2D1A	5.21067	-3.87775	1.19839	-3.23579	0.00121308	0.0167836
JCHAIN	5.62121	-3.98669	1.23855	-3.21885	0.00128707	0.0174975
C5orf17	3.67864	-4.2056	1.28841	-3.26417	0.00109784	0.0156105
VPREB3	24.2305	-4.34176	1.35587	-3.20219	0.00136385	0.0181332
ENSG00000211896	537.264	-4.65444	1.31885	-3.52916	0.000416875	0.00768596
BLK	3.09933	-4.69415	1.61138	-2.91312	0.00357835	0.0345599
ENSG00000211893	391.935	-4.91595	1.3038	-3.77048	0.000162936	0.00379775
SIT1	3.37788	-4.9291	1.58183	-3.11607	0.00183281	0.0221111
SUCNR1	5.6161	-4.96478	1.08069	-4.59408	4.35e-06	0.000240152
ENSG00000211897	292.145	-5.22331	1.2194	-4.2835	1.84e-05	0.000746657
ENSG00000211677	440.916	-5.30112	1.04477	-5.07394	3.9e-07	3.42e-05
ENSG00000211679	400.609	-5.67525	1.07605	-5.27413	1.33e-07	1.49e-05
ENSG00000211685	13.6349	-7.78922	1.82413	-4.2701	1.95e-05	0.000785591
DCN	10.1847	-17.1784	2.62341	-6.54811	5.83e-11	2.66e-08

## Sheet: Healthy older vs young adults
Supplementary Data File S1: List of DEG between HSCs from healthy older and young adults
Statistics were calculated with DEseq2 package.
	baseMean	log2FoldChange	lfcSE	stat	pvalue	padj
FCGR3B	40.107	7.80455	1.40368	5.56006	2.7e-08	8.24e-06
PI3	11.0289	7.62825	2.45063	3.11277	0.00185343	0.0347014
PHOSPHO1	15.5894	7.54167	1.59067	4.74118	2.12e-06	0.000310042
SPARCL1	16.1082	7.51752	1.9145	3.92662	8.61e-05	0.00480816
ENSG00000200312	155.258	7.02427	0.693178	10.1334	3.93e-24	3.22e-20
ENSG00000271394	38.3108	6.97092	1.02222	6.81937	9.14e-12	7.9e-09
ENSG00000200488	457.172	6.83953	0.673103	10.1612	2.95e-24	3.22e-20
RAMP3	5.82989	6.83484	1.43491	4.76325	1.91e-06	0.000289441
ENSG00000202512	139.468	6.67604	0.771991	8.64782	5.25e-18	2.15e-14
KCNJ15	11.4227	6.66987	1.86466	3.57699	0.00034758	0.0116397
ENSG00000201793	16.3943	6.56168	1.00025	6.56003	5.38e-11	3.53e-08
FIGN	26.8975	6.55408	0.793791	8.25668	1.5e-16	4.1e-13
COL4A2	15.6897	6.525	1.34333	4.85731	1.19e-06	0.000201289
ENSG00000201428	253.081	6.3387	0.787377	8.05041	8.25e-16	1.69e-12
IGFBP5	13.6304	6.33541	2.09338	3.02641	0.0024748	0.0416929
CXCR2	50.9418	6.20579	0.927505	6.69084	2.22e-11	1.66e-08
ADIRF	22.9396	6.1164	1.15449	5.29793	1.17e-07	3e-05
CXCR1	22.5828	5.97235	1.41446	4.22235	2.42e-05	0.00195427
MGAM	6.30652	5.88969	1.41351	4.1667	3.09e-05	0.00231555
CAVIN3	11.0343	5.80753	1.39942	4.14997	3.33e-05	0.00242506
G0S2	208.945	5.66785	1.14537	4.94849	7.48e-07	0.000134863
FCGR3A	43.5956	5.66236	1.27142	4.45355	8.45e-06	0.000942793
ACKR1	15.8094	5.62802	0.959038	5.8684	4.4e-09	1.81e-06
ENSG00000202217	2.156	5.60342	1.84137	3.04307	0.00234179	0.0402793
MIR6724-4	15.5387	5.59391	1.5304	3.65519	0.00025699	0.00964978
MIR6724-1	15.512	5.59068	1.60657	3.47988	0.000501631	0.0144837
MIR6724-2	15.512	5.59068	1.60657	3.47988	0.000501631	0.0144837
MIR6724-3	15.512	5.59068	1.60657	3.47988	0.000501631	0.0144837
TACSTD2	3.01742	5.58574	1.43067	3.90428	9.45e-05	0.00510109
CH25H	7.51342	5.57745	1.70457	3.27207	0.00106765	0.0239658
FFAR2	28.0162	5.54391	1.34904	4.10953	3.96e-05	0.00275658
NES	5.61396	5.46526	1.28946	4.23842	2.25e-05	0.00187491
LINC01783	7.95836	5.44459	1.31281	4.14729	3.36e-05	0.00243125
FERMT2	6.45726	5.42342	1.15662	4.68903	2.75e-06	0.000384984
PTHLH	3.48731	5.40965	1.7456	3.09902	0.00194165	0.0355983
COL4A1	5.276	5.38429	1.33337	4.03811	5.39e-05	0.00342704
ENSG00000202058	224.394	5.37611	0.643866	8.34973	6.84e-17	2.25e-13
AQP9	5.10364	5.36468	1.39507	3.84546	0.000120328	0.00601971
CALD1	13.7579	5.15304	1.04619	4.92553	8.41e-07	0.000146863
FN1	7.4661	5.08736	1.01005	5.03676	4.73e-07	9.47e-05
IL1R2	15.0813	4.84956	1.49943	3.23426	0.00121957	0.0261936
STEAP4	8.25203	4.82157	0.814461	5.91995	3.22e-09	1.39e-06
PI16	3.8752	4.76643	1.27569	3.73634	0.000186719	0.0077961
PLVAP	18.7505	4.74746	0.811357	5.85126	4.88e-09	1.95e-06
ARHGEF15	5.31429	4.741	1.23666	3.83371	0.000126223	0.00611834
ENSG00000260179	4.95013	4.71719	1.12394	4.19702	2.7e-05	0.0021132
MMP25	35.9176	4.56808	1.18892	3.84221	0.000121933	0.00602391
CA4	3.58524	4.50479	1.34306	3.35412	0.000796178	0.0197947
ADAM33	9.1199	4.46198	1.20736	3.69565	0.000219326	0.00869306
HSPA7	17.3268	4.44285	1.47568	3.01071	0.00260637	0.0431563
LOC100288175	31.3014	4.41424	1.02659	4.29992	1.71e-05	0.00154897
NOSTRIN	5.55256	4.38206	1.31958	3.3208	0.000897613	0.0212754
KANK3	7.11206	4.37987	0.944076	4.63932	3.5e-06	0.000468063
ALPL	10.2617	4.35202	1.1562	3.76408	0.000167165	0.00729525
TREM1	19.9169	4.30602	1.1833	3.63899	0.000273706	0.0100251
LAMA4	6.39984	4.27627	1.3478	3.17278	0.00150984	0.0307382
AQP1	29.7897	4.26224	0.703848	6.05562	1.4e-09	6.96e-07
SMAD7	98.8662	4.25094	0.997555	4.26136	2.03e-05	0.00174518
ENSG00000271933	2.53295	4.24588	1.39648	3.04043	0.00236243	0.0404891
ID1	505.363	4.22758	0.730143	5.79007	7.04e-09	2.51e-06
BCAR1	5.03636	4.17071	1.33791	3.11734	0.0018249	0.0343194
ID2	1898.42	4.16235	0.59666	6.97608	3.04e-12	2.93e-09
FGFBP2	24.7768	4.12969	1.19867	3.44524	0.000570552	0.0157291
PLEKHG3	8.67602	4.10785	1.15867	3.54533	0.000392121	0.0126163
SEMA3F	7.52131	4.06494	0.885279	4.59171	4.4e-06	0.000559214
PDGFB	4.16587	4.06427	1.169	3.47671	0.000507612	0.0145619
A2M	8.46222	4.02988	1.12171	3.59262	0.000327364	0.0112909
HBA2	8403.56	4.01619	0.566691	7.08709	1.37e-12	1.79e-09
HBA1	7250.77	3.99041	0.570207	6.99817	2.59e-12	2.84e-09
ENSG00000228549	6.64027	3.95993	1.1249	3.52026	0.000431124	0.0132478
AZIN2	8.61283	3.92788	0.956131	4.1081	3.99e-05	0.00276205
BAIAP3	16.7557	3.87989	0.744861	5.20888	1.9e-07	4.27e-05
TNXA	14.5897	3.82996	0.686795	5.57657	2.45e-08	7.74e-06
FZD4	9.10105	3.82771	1.20114	3.18674	0.00143884	0.0298482
ENSG00000223486	3.59704	3.82438	0.988723	3.86799	0.000109735	0.005627
ADM	39.2605	3.77938	0.795736	4.74954	2.04e-06	0.000306929
MIR22HG	59.9061	3.76482	0.531587	7.08223	1.42e-12	1.79e-09
CDKN1A	243.241	3.75703	0.535259	7.0191	2.23e-12	2.62e-09
SMIM10L2B	3.02028	3.74515	1.2392	3.02224	0.00250914	0.0419271
GADD45G	68.015	3.72105	0.384543	9.67656	3.79e-22	2.07e-18
ENSG00000240869	16.5472	3.71713	0.710503	5.23168	1.68e-07	3.88e-05
FLT1	22.5079	3.66778	1.04079	3.52403	0.000425032	0.0131591
IFI27	62.9354	3.65631	0.91599	3.99165	6.56e-05	0.00395985
CEACAM3	20.3183	3.64648	1.04021	3.50551	0.000455736	0.0136822
GLT1D1	8.17038	3.63787	1.19692	3.03936	0.0023708	0.0404891
TGFBR3	6.86061	3.62698	1.12327	3.22894	0.00124249	0.026547
CYP27A1	9.99845	3.62176	1.10395	3.28074	0.00103536	0.0234983
RN7SL3	49.8835	3.59673	0.53106	6.77274	1.26e-11	9.87e-09
HES1	291.028	3.58506	1.0234	3.50309	0.000459893	0.0136822
KIAA1324	7.71164	3.57481	0.878567	4.06891	4.72e-05	0.00313791
HSPA1B	297.88	3.57208	0.642556	5.55918	2.71e-08	8.24e-06
ENSG00000244642	7.07364	3.5456	0.798472	4.44048	8.98e-06	0.000974122
ENSG00000261168	4.99397	3.53488	1.11449	3.17173	0.00151532	0.0308115
ENSG00000261889	33.1419	3.49624	0.516075	6.77467	1.25e-11	9.87e-09
ENSG00000273272	10.04	3.49324	1.02138	3.42012	0.000625938	0.0165129
CREB5	13.3402	3.41943	0.892135	3.83286	0.00012666	0.00611834
TNXB	28.3731	3.41129	0.587022	5.81118	6.2e-09	2.26e-06
EPAS1	11.7273	3.3996	0.843672	4.02953	5.59e-05	0.00352726
PDE2A	8.80874	3.39838	0.741393	4.58378	4.57e-06	0.000571824
MIR663AHG	3.61076	3.36149	0.989029	3.39878	0.000676867	0.0174909
MAK	5.75923	3.35319	1.08054	3.10324	0.00191412	0.0352908
NNMT	13.0446	3.34418	1.00848	3.31605	0.000913006	0.0215252
ZFY	49.0788	3.33985	1.01624	3.28648	0.00101447	0.0232427
LUCAT1	7.59402	3.31928	0.92743	3.579	0.000344909	0.0116105
FOXC1	6.39147	3.28909	1.03551	3.17631	0.00149164	0.0305572
PCDH17	23.4553	3.28016	0.803963	4.07999	4.5e-05	0.00301636
COL1A1	11.462	3.27184	0.737285	4.43768	9.09e-06	0.000974122
C1QTNF12	11.0191	3.22193	0.822698	3.9163	8.99e-05	0.0049436
TDRP	13.051	3.18448	0.990844	3.21391	0.00130942	0.0277243
MNDA	96.8582	3.17913	0.981264	3.23983	0.00119602	0.0258239
IER3	131.566	3.16116	0.684174	4.6204	3.83e-06	0.000500333
HAMP	12.3449	3.14672	0.724697	4.34211	1.41e-05	0.0013381
IFIT2	37.3317	3.14351	0.500207	6.28441	3.29e-10	1.93e-07
CD70	9.83818	3.13172	1.05961	2.95555	0.00312115	0.0484532
GRASP	779.682	3.12546	0.535238	5.83938	5.24e-09	2.05e-06
ENSG00000214770	15.2944	3.11027	0.678554	4.58368	4.57e-06	0.000571824
CRIP2	67.2896	3.08195	0.675919	4.55965	5.12e-06	0.000627455
CAV1	9.24963	3.07475	0.799337	3.84662	0.000119756	0.00601971
IL1R1	17.0432	3.07143	0.820451	3.74359	0.000181412	0.00767213
MYOF	10.3097	3.06633	0.968394	3.16641	0.00154334	0.0310637
RN7SL2	321.858	3.04815	0.477952	6.37752	1.8e-10	1.14e-07
ENSG00000265735	163.161	3.03773	0.42782	7.1005	1.24e-12	1.79e-09
CRABP2	11.2191	3.03526	0.760251	3.99244	6.54e-05	0.00395985
SOCS1	45.8642	3.01084	0.488912	6.15824	7.36e-10	4.16e-07
RNASE1	15.0208	3.01068	0.962322	3.12856	0.00175666	0.033593
NCF1	410.195	2.95988	0.674763	4.38654	1.15e-05	0.00116677
S100P	66.9189	2.95833	0.876521	3.37508	0.000737932	0.0186575
ENSG00000263740	194.418	2.93778	0.462222	6.35577	2.07e-10	1.26e-07
TSC22D2	104.56	2.92214	0.428233	6.82371	8.87e-12	7.9e-09
CHI3L1	12.2264	2.91448	0.896353	3.25149	0.00114803	0.02532
OASL	20.1007	2.9061	0.930517	3.1231	0.00178958	0.0340269
NCF1B	381.141	2.90521	0.671209	4.32833	1.5e-05	0.00139288
ID3	71.7164	2.87975	0.777909	3.70191	0.000213982	0.00854313
RND1	9.98997	2.87685	0.709765	4.05324	5.05e-05	0.00330223
MTHFD2P1	5.71723	2.876	0.909656	3.16164	0.00156885	0.031471
NCF1C	352.581	2.85232	0.670157	4.2562	2.08e-05	0.00176788
CLEC3B	13.2587	2.84858	0.759779	3.74923	0.000177382	0.00754686
PHLDA2	23.5405	2.8445	0.648475	4.38644	1.15e-05	0.00116677
LINC01550	9.01234	2.8345	0.807088	3.512	0.000444744	0.01359
SKIL	134.559	2.82043	0.707934	3.98402	6.78e-05	0.00404308
RGS16	27.543	2.81359	0.809029	3.47774	0.000505655	0.0145566
KLF9	174.255	2.80678	0.459502	6.10831	1.01e-09	5.51e-07
ENSG00000273175	16.53	2.77951	0.866637	3.20724	0.00134017	0.0281572
TNFSF9	8.73385	2.76893	0.724461	3.82205	0.000132345	0.00625834
TNFRSF10C	36.1612	2.75645	0.709357	3.88584	0.000101977	0.00538049
TPPP3	14.2101	2.74275	0.713915	3.84184	0.000122114	0.00602391
VSIG8	6.96988	2.74051	0.798532	3.43193	0.000599299	0.0161042
ENSG00000239899	35.8467	2.74021	0.541249	5.06276	4.13e-07	8.37e-05
FCGR2A	30.1151	2.73182	0.793127	3.44437	0.0005724	0.0157291
ARAP3	27.2783	2.73156	0.660044	4.13845	3.5e-05	0.00250549
RNU1-3	84.7691	2.70187	0.708958	3.81105	0.00013838	0.00646918
HLA-V	7.65566	2.69888	0.914502	2.9512	0.00316543	0.0489734
SLC7A11	10.7571	2.69604	0.872002	3.09179	0.00198957	0.0360515
RNU1-2	84.0872	2.69275	0.711119	3.78664	0.000152698	0.00691882
RNU1-4	84.3702	2.69271	0.711255	3.78586	0.000153177	0.00691882
RNU1-1	84.8792	2.69149	0.709385	3.79412	0.000148169	0.0068295
DEPP1	101.15	2.67081	0.438842	6.08604	1.16e-09	6.13e-07
RNVU1-7	78.492	2.66748	0.700453	3.80823	0.000139967	0.00652477
SLC15A3	22.1046	2.65744	0.825883	3.2177	0.00129225	0.027467
RNVU1-18	81.5928	2.6322	0.710028	3.70717	0.000209585	0.00840853
ENSG00000273768	81.7782	2.62824	0.70634	3.72093	0.000198494	0.00810558
ENSG00000272574	13.7988	2.62131	0.798569	3.28251	0.00102888	0.0233862
ENSG00000206596	83.3113	2.61056	0.71047	3.67441	0.000238396	0.00920432
VNN2	18.418	2.60979	0.619692	4.21142	2.54e-05	0.00203125
ENSG00000206588	83.2893	2.60618	0.710632	3.66741	0.000245021	0.0093747
NDRG4	6.52004	2.59584	0.831827	3.12064	0.00180457	0.0341393
FAM181B	21.1517	2.58869	0.644462	4.01682	5.9e-05	0.00366643
ENSG00000254610	6.15295	2.58161	0.84513	3.05469	0.00225294	0.0393691
HSPA1A	2212.75	2.56413	0.383951	6.67827	2.42e-11	1.72e-08
IER5	455.881	2.54896	0.310362	8.21286	2.16e-16	5.06e-13
ENSG00000273711	10.1937	2.52393	0.80196	3.14721	0.00164839	0.0323545
HBEGF	39.1053	2.52041	0.599348	4.20525	2.61e-05	0.00206729
CCL3L1	44.8	2.51727	0.777946	3.23578	0.00121309	0.0261228
GADD45A	1141.52	2.51154	0.341301	7.35874	1.86e-13	3.38e-10
CMTM2	18.5463	2.45492	0.749949	3.27345	0.00106243	0.0238813
PRSS23	17.18	2.43838	0.670939	3.63428	0.000278761	0.0100976
REM2	10.828	2.43386	0.74614	3.26193	0.00110655	0.0246369
ENSG00000229644	172.532	2.43278	0.575305	4.22868	2.35e-05	0.00192875
CXCL16	9.26484	2.42956	0.790091	3.07503	0.00210478	0.0373377
HBB	7219.57	2.42469	0.641154	3.78176	0.000155725	0.00698165
ENSG00000275092	13.1968	2.41642	0.782037	3.08991	0.00200219	0.0361827
PLPP1	20.0744	2.4104	0.657454	3.66627	0.000246117	0.0093747
EIF4EBP3	14.1652	2.40962	0.636221	3.7874	0.000152231	0.00691882
VEGFA	54.4557	2.40882	0.605178	3.98035	6.88e-05	0.00407643
LRG1	27.6542	2.39254	0.617658	3.87357	0.000107254	0.00553435
CLEC14A	21.6962	2.38139	0.664261	3.58502	0.000337048	0.0115188
ENSG00000227602	10.7412	2.37697	0.652937	3.64042	0.000272191	0.0100124
NR4A1	1117.64	2.37624	0.600867	3.95469	7.66e-05	0.00441217
SHISA4	14.9238	2.36933	0.663277	3.57216	0.000354048	0.0116893
UST	23.0823	2.35459	0.542419	4.34091	1.42e-05	0.0013381
SLC26A11	7.68143	2.35052	0.667673	3.52047	0.000430789	0.0132478
EPS8	26.6344	2.33971	0.554706	4.21793	2.47e-05	0.00198318
LOC107984660	14.0175	2.31907	0.572097	4.05364	5.04e-05	0.00330223
NAMPT	272.953	2.30221	0.4376	5.26099	1.43e-07	3.51e-05
APOL4	31.8629	2.29675	0.597981	3.84084	0.000122615	0.00602391
ZFP36	2474.14	2.2941	0.32876	6.97803	2.99e-12	2.93e-09
LINC01970	32.4603	2.29209	0.483086	4.74469	2.09e-06	0.000308703
BBC3	81.8268	2.26279	0.412511	5.4854	4.13e-08	1.17e-05
ENSG00000260000	26.1476	2.24746	0.413886	5.43013	5.63e-08	1.54e-05
ADCY4	48.2724	2.23409	0.538809	4.14635	3.38e-05	0.00243125
PDGFA	12.208	2.22351	0.542694	4.09718	4.18e-05	0.00285939
APOBEC3A	65.8789	2.22015	0.49597	4.47638	7.59e-06	0.000871158
ELL2	57.988	2.21994	0.505419	4.39228	1.12e-05	0.00115739
SLC2A14	17.76	2.20619	0.444027	4.96859	6.74e-07	0.000122959
DUSP2	502.129	2.19634	0.383163	5.73212	9.92e-09	3.46e-06
NFKBIA	2215.28	2.18512	0.297689	7.34028	2.13e-13	3.5e-10
MAFF	508.819	2.18285	0.576614	3.78563	0.000153319	0.00691882
SCN1B	39.5982	2.16905	0.458471	4.73104	2.23e-06	0.000321513
STEAP2	19.4303	2.15753	0.727834	2.96431	0.00303361	0.0476806
TNS2	41.6763	2.14473	0.420079	5.10553	3.3e-07	6.94e-05
ECE1	42.714	2.14101	0.463215	4.62205	3.8e-06	0.000500333
ENSG00000234152	7.96355	2.14077	0.645475	3.31659	0.000911248	0.0215146
GADD45B	134.364	2.13896	0.375045	5.70321	1.18e-08	4.02e-06
STK17A	117.877	2.12061	0.496026	4.2752	1.91e-05	0.00164926
ENSG00000228393	33.2069	2.1099	0.512025	4.1207	3.78e-05	0.00267159
LRRC25	30.6835	2.10292	0.633312	3.32051	0.00089852	0.0212754
LINC01993	8.23214	2.0849	0.707523	2.94676	0.00321125	0.0495238
ENSG00000269374	52.8966	2.08159	0.39627	5.25296	1.5e-07	3.56e-05
SLC11A1	97.485	2.07971	0.435835	4.77178	1.83e-06	0.000280028
ENSG00000255224	18.8991	2.07593	0.537573	3.86167	0.000112612	0.00573869
MIR4453HG	12.4448	2.071	0.695131	2.9793	0.00288909	0.0462343
ENSG00000273199	16.3191	2.07019	0.542558	3.81561	0.00013585	0.00640486
ENSG00000258702	13.4707	2.06944	0.630452	3.28248	0.001029	0.0233862
MARCKS	33.0257	2.06661	0.679647	3.04071	0.00236023	0.0404891
SLC2A3	367.462	2.06145	0.343628	5.99907	1.98e-09	9.05e-07
FRMD6-AS1	19.8978	2.0563	0.658726	3.12163	0.00179854	0.034127
JUNB	1150.72	2.04652	0.338707	6.04215	1.52e-09	7.13e-07
SELENBP1	13.8012	2.03792	0.685268	2.97391	0.00294035	0.0466917
ENSG00000280828	10.0521	2.03494	0.537884	3.78323	0.000154805	0.00695945
SLC30A1	13.8695	2.03077	0.684543	2.96661	0.00301102	0.0474133
ENSG00000232742	7.8103	2.02989	0.644565	3.14924	0.00163693	0.0322454
TNFRSF4	29.2539	2.02779	0.557101	3.63989	0.000272749	0.0100124
LOC100128325	36.9661	2.02118	0.444363	4.54848	5.4e-06	0.000651957
NOTCH4	43.8684	2.02108	0.445715	4.53447	5.77e-06	0.000686674
LIMS2	12.8324	2.01988	0.658418	3.06777	0.0021566	0.0379289
FYB1	105.958	2.01111	0.677657	2.96773	0.00300004	0.0472888
PNMT	76.3414	1.99897	0.352286	5.67428	1.39e-08	4.66e-06
BHLHE40	198.764	1.99886	0.400231	4.99427	5.91e-07	0.000110127
PRRG3	1132.02	1.98062	0.455937	4.34407	1.4e-05	0.00133434
LGALSL	21.413	1.97342	0.534697	3.69073	0.000223616	0.0087993
KLF10	522.606	1.96771	0.358624	5.48685	4.09e-08	1.17e-05
ENSG00000215878	14.795	1.96261	0.617249	3.17961	0.00147471	0.0302861
PELI1	91.9681	1.95374	0.441065	4.42959	9.44e-06	0.000993095
ENSG00000268903	696.57	1.9459	0.329797	5.9003	3.63e-09	1.53e-06
DLL1	35.906	1.94589	0.476851	4.08071	4.49e-05	0.00301636
ENSG00000275110	41.8506	1.93991	0.497514	3.89921	9.65e-05	0.00519216
CXCL1	34.4716	1.92565	0.630906	3.05219	0.00227175	0.0395723
PTOV1-AS2	10.842	1.90765	0.531009	3.59249	0.000327531	0.0112909
SIK1	242.558	1.90605	0.563249	3.38402	0.00071433	0.0182293
C1orf74	27.4962	1.88121	0.585197	3.21466	0.00130599	0.0277231
C1S	10.9737	1.87658	0.545099	3.44264	0.000576057	0.0157512
DDIT4	523.743	1.87208	0.354233	5.28488	1.26e-07	3.18e-05
DNAJB1	661.318	1.85965	0.31947	5.82104	5.85e-09	2.23e-06
SIK1B	245.312	1.85296	0.560783	3.30423	0.00095236	0.0222611
ARTN	10.8981	1.85273	0.626372	2.95788	0.00309766	0.0482254
PHLDB2	92.1761	1.84928	0.481321	3.84209	0.000121991	0.00602391
HIST1H2BN	109.496	1.84203	0.439626	4.19	2.79e-05	0.00214946
ABI3BP	23.856	1.8397	0.618647	2.97374	0.00294191	0.0466917
HABP4	43.7043	1.83352	0.488049	3.75683	0.000172081	0.00743074
PTGS2	131.376	1.83169	0.595125	3.07783	0.00208514	0.0371903
C16orf72	39.6047	1.82915	0.502324	3.64138	0.000271178	0.0100124
COL6A3	915.562	1.82033	0.347972	5.23126	1.68e-07	3.88e-05
RASGRP4	30.8347	1.79989	0.549545	3.27524	0.00105571	0.023861
ZBTB1	72.2916	1.78939	0.422025	4.24	2.24e-05	0.00187127
RASIP1	23.5121	1.7881	0.542018	3.29896	0.000970427	0.022523
SOX18	142.203	1.78365	0.348933	5.11172	3.19e-07	6.8e-05
CCNH	619.497	1.7808	0.342649	5.19715	2.02e-07	4.49e-05
PLD2	34.2206	1.77971	0.43581	4.08369	4.43e-05	0.00299321
SAT1	848.685	1.77765	0.321481	5.52958	3.21e-08	9.41e-06
CLCN1	15.2016	1.77761	0.572889	3.10289	0.00191639	0.0352929
ENSG00000260708	426.021	1.77717	0.297857	5.96652	2.42e-09	1.07e-06
ENSG00000279086	39.907	1.77291	0.513894	3.44995	0.000560694	0.0156418
FAM71F2	15.3081	1.77221	0.490369	3.61403	0.00030147	0.0106612
SECTM1	52.1801	1.77058	0.517646	3.42045	0.000625174	0.0165129
ENSG00000275056	32.59	1.77049	0.516622	3.42705	0.000610167	0.01628
PILRA	73.3154	1.76917	0.459142	3.85321	0.000116579	0.005886
ENSG00000222043	83.69	1.7639	0.408458	4.31843	1.57e-05	0.00144863
ENSG00000260714	17.3559	1.75967	0.44009	3.99843	6.38e-05	0.00391881
ITGB4	17.9062	1.74987	0.455037	3.84556	0.000120278	0.00601971
NUPR2	39.4433	1.74636	0.507638	3.44018	0.000581336	0.0158195
ENSG00000214207	30.0226	1.74587	0.49885	3.49978	0.000465639	0.0138168
ANXA3	46.0683	1.74385	0.561731	3.10442	0.00190653	0.0352908
NME8	30.3753	1.73775	0.358976	4.84086	1.29e-06	0.000212136
EID3	27.3055	1.73385	0.47656	3.63825	0.000274497	0.0100317
PPP1R3B	34.4509	1.72124	0.357516	4.81445	1.48e-06	0.000237452
C2orf27A	16.5967	1.72006	0.488014	3.5246	0.00042412	0.0131557
PDZK1IP1	215.765	1.7125	0.330484	5.1818	2.2e-07	4.81e-05
CEBPB	888.946	1.70218	0.323829	5.25641	1.47e-07	3.54e-05
ITGAX	46.8806	1.6986	0.4987	3.40605	0.000659103	0.0171398
ENSG00000223722	31.3617	1.69847	0.443015	3.8339	0.000126127	0.00611834
ZFAND5	622.714	1.69507	0.306331	5.53347	3.14e-08	9.37e-06
ETV3	94.2925	1.68838	0.397255	4.25011	2.14e-05	0.00180722
ENSG00000254461	18.8655	1.68634	0.525255	3.21051	0.001325	0.027946
BAG3	88.9346	1.68605	0.424966	3.9675	7.26e-05	0.00425636
ENSG00000280138	735.986	1.68487	0.311181	5.41445	6.15e-08	1.65e-05
ENSG00000278743	130.452	1.67408	0.394317	4.24551	2.18e-05	0.00183528
TP53INP1	49.7277	1.6698	0.550517	3.03314	0.00242023	0.0408996
IPMK	21.8797	1.66795	0.560014	2.97841	0.00289748	0.0462497
RORA	33.7239	1.66707	0.38882	4.28751	1.81e-05	0.00160266
HIST1H2BE	51.4806	1.66656	0.512787	3.25	0.00115404	0.0253813
CTSK	46.1322	1.66373	0.499395	3.33149	0.000863833	0.0209684
COL6A2	36.2273	1.65992	0.459704	3.61085	0.000305196	0.0107467
ZNF684	39.0039	1.65897	0.460293	3.60417	0.000313151	0.010933
ENSG00000279227	19.9115	1.6526	0.50134	3.29637	0.000979412	0.0226674
ENSG00000260651	22.003	1.64643	0.482704	3.41085	0.000647614	0.0170236
CD69	476.051	1.6462	0.500974	3.286	0.00101622	0.0232427
LOC105369213	23.6786	1.63623	0.546435	2.99438	0.00275004	0.0448396
CAVIN2	555.771	1.63533	0.389134	4.20249	2.64e-05	0.00207447
GASAL1	20.3423	1.63419	0.377036	4.33431	1.46e-05	0.00136598
PFKFB3	109.601	1.63302	0.449753	3.63093	0.000282402	0.0101956
QPCT	55.1313	1.63256	0.526058	3.10339	0.00191319	0.0352908
LIMCH1	66.9568	1.627	0.3786	4.29741	1.73e-05	0.00155801
USP12	227.982	1.6173	0.516347	3.13219	0.00173509	0.0333776
C1orf56	250.224	1.61639	0.394054	4.10194	4.1e-05	0.0028129
ITGB8	28.5517	1.61467	0.517421	3.12061	0.00180477	0.0341393
RAB11FIP5	27.2044	1.61112	0.457307	3.52307	0.000426577	0.0131821
YOD1	49.3688	1.60921	0.460247	3.49641	0.000471559	0.013847
SDE2	185.496	1.60466	0.389988	4.11463	3.88e-05	0.00271937
ENSG00000278002	36.0527	1.60263	0.506717	3.16277	0.00156277	0.0313873
EMCN	71.718	1.60175	0.361038	4.43653	9.14e-06	0.000974122
LGALS3	75.9902	1.60113	0.484032	3.30789	0.000940001	0.0220035
TFEB	55.3355	1.5984	0.372397	4.29221	1.77e-05	0.00157765
CLEC2B	90.2432	1.59761	0.438873	3.64025	0.000272375	0.0100124
GABARAPL1	70.8371	1.59634	0.319064	5.0032	5.64e-07	0.000107585
TOB1	110.228	1.59406	0.36594	4.35606	1.32e-05	0.00128579
UPP1	84.9232	1.58414	0.471044	3.36304	0.000770895	0.0193554
FAM157A	674.536	1.57603	0.271191	5.8115	6.19e-09	2.26e-06
MEX3B	88.3543	1.57562	0.391518	4.0244	5.71e-05	0.0035775
FAM124B	46.9685	1.56688	0.388256	4.03569	5.44e-05	0.00344919
IER2	1554.1	1.56225	0.286953	5.44426	5.2e-08	1.45e-05
KLHL15	37.1465	1.55911	0.493332	3.16036	0.00157572	0.0314808
WDFY3	33.154	1.55894	0.416081	3.74672	0.000179165	0.00759669
PLK3	188.083	1.55701	0.25627	6.07565	1.23e-09	6.33e-07
ADGRG3	49.2957	1.55581	0.512384	3.03642	0.00239407	0.0406004
ENSG00000230724	660.056	1.5472	0.25575	6.04965	1.45e-09	7.01e-07
N4BP2L2-IT2	26.9815	1.54623	0.455976	3.39105	0.000696265	0.0178987
TNFAIP3	893.808	1.54084	0.388624	3.96485	7.34e-05	0.00428859
PLEKHF1	42.8976	1.53911	0.461055	3.33825	0.000843088	0.0206481
ENSG00000261526	157.721	1.53614	0.350324	4.3849	1.16e-05	0.00116677
ENSG00000270820	25.6689	1.53401	0.442019	3.47047	0.000519552	0.0148437
VWA1	36.0976	1.52573	0.425963	3.58183	0.000341198	0.0115438
DNM1P46	21.734	1.51469	0.398697	3.7991	0.000145223	0.00671259
ENSG00000265254	37.8368	1.50983	0.366	4.12523	3.7e-05	0.00263088
ENSG00000260278	39.8548	1.50929	0.440912	3.4231	0.00061911	0.0163921
IL6ST	82.5499	1.50726	0.453375	3.32453	0.000885685	0.0212754
SELENOM	231.603	1.50539	0.405365	3.71367	0.000204277	0.0082765
RAPGEF3	132.185	1.49584	0.357247	4.18713	2.83e-05	0.00215607
KLF2	529.72	1.49572	0.47815	3.12813	0.0017592	0.033593
CSRNP1	1383.89	1.49171	0.302737	4.92741	8.33e-07	0.000146863
SERTAD1	121.427	1.49054	0.26468	5.63149	1.79e-08	5.86e-06
SNORD3B-1	495.064	1.49036	0.476896	3.12513	0.00177724	0.0338708
HECA	87.3226	1.48788	0.394721	3.76946	0.000163601	0.00719713
PGM5	243.831	1.48554	0.327159	4.54072	5.61e-06	0.000671479
SNORD3B-2	525.697	1.48394	0.472667	3.1395	0.00169238	0.0329031
ENSG00000273188	40.3289	1.47811	0.359166	4.11538	3.87e-05	0.00271937
SLC25A21-AS1	31.0175	1.46417	0.396602	3.69179	0.000222685	0.00878375
ARMC2	27.505	1.46332	0.472598	3.09634	0.00195926	0.0357217
TBC1D19	22.1515	1.46243	0.483953	3.02184	0.00251241	0.0419288
S100A10	238.104	1.4612	0.43818	3.3347	0.000853929	0.0208204
ANKRD28	462.554	1.43475	0.3827	3.74902	0.00017753	0.00754686
VWF	128.909	1.43119	0.390508	3.66493	0.000247402	0.00939728
RADIL	84.1644	1.43016	0.353836	4.04187	5.3e-05	0.00341797
PTPRN2	65.2542	1.42455	0.42263	3.37067	0.000749867	0.0189301
WDR45B	374.826	1.42431	0.272375	5.22922	1.7e-07	3.88e-05
GIMAP1	355.946	1.42343	0.254426	5.59468	2.21e-08	7.11e-06
ENSG00000255182	28.4493	1.41032	0.460295	3.06396	0.0021843	0.038334
ENSG00000254612	27.0582	1.40096	0.430947	3.2509	0.0011504	0.0253381
IFRD1	293.094	1.3959	0.299612	4.65903	3.18e-06	0.000441787
TAGLN	38.5599	1.39426	0.407208	3.42394	0.000617206	0.0163879
HSPH1	131.647	1.38325	0.428206	3.23033	0.00123646	0.0264869
INAFM2	259.146	1.37533	0.39671	3.46684	0.00052661	0.0149242
RNF217	79.3033	1.36519	0.462418	2.95229	0.00315422	0.048874
TUBA4A	265.892	1.36401	0.258649	5.27357	1.34e-07	3.33e-05
YPEL5	518.292	1.36317	0.322815	4.22278	2.41e-05	0.00195427
LAG3	277.741	1.36244	0.341186	3.99326	6.52e-05	0.00395985
ENSG00000276853	102.489	1.35383	0.40762	3.32129	0.000896013	0.0212754
KDM3A	113.94	1.35343	0.377514	3.58512	0.000336924	0.0115188
ENSG00000225170	30.8626	1.3529	0.38676	3.49804	0.000468687	0.0138197
SESN3	128.954	1.34971	0.413348	3.26532	0.00109341	0.0243773
SAMD13	43.3597	1.34753	0.432274	3.11731	0.00182508	0.0343194
DDT	15.6748	1.34524	0.428799	3.13722	0.00170559	0.0330426
NFIL3	180.668	1.34439	0.397069	3.38579	0.00070975	0.0181406
TIPARP	99.2612	1.34386	0.383016	3.50863	0.000450427	0.0136366
ENSG00000282416	294.52	1.34151	0.317498	4.22526	2.39e-05	0.00194838
AFF4	316.224	1.33847	0.289937	4.61642	3.9e-06	0.000504427
EPN2	46.3568	1.33762	0.383208	3.49057	0.00048199	0.0140729
PRRG2	20.0732	1.33491	0.416164	3.20765	0.00133826	0.0281533
ENSG00000270761	32.8431	1.33012	0.423978	3.13724	0.00170547	0.0330426
PDGFC	50.2181	1.32956	0.43598	3.0496	0.00229147	0.0398313
LINC-PINT	143.104	1.32695	0.366347	3.6221	0.000292217	0.0104239
TCAP	46.536	1.31877	0.417719	3.15709	0.00159352	0.0316563
IRS2	251.236	1.30899	0.282169	4.63903	3.5e-06	0.000468063
CTNNB1	95.6305	1.30469	0.397043	3.28601	0.00101617	0.0232427
ENSG00000279691	58.2004	1.30358	0.335115	3.88994	0.000100269	0.00530745
IRF1	1228.88	1.30115	0.324264	4.01262	6e-05	0.00370433
IRAK3	249.109	1.29136	0.354353	3.64427	0.00026815	0.00997747
TMEM71	58.7586	1.28886	0.410217	3.14189	0.00167858	0.0327903
ENSG00000275494	38.0178	1.2888	0.372638	3.45859	0.000543019	0.0152665
GRPEL2	26.0271	1.28822	0.40551	3.17679	0.00148913	0.030544
ENSG00000272277	51.563	1.2841	0.344693	3.72534	0.000195054	0.00800159
RRN3P2	59.959	1.28352	0.402043	3.19249	0.00141052	0.0294469
SEC14L1	348.667	1.27712	0.374465	3.41051	0.00064841	0.0170236
DMWD	21.3537	1.26833	0.423099	2.99772	0.00272008	0.0445893
PDE4D	73.9057	1.26795	0.273083	4.64309	3.43e-06	0.000468063
RBM38	287.692	1.26716	0.361544	3.50485	0.000456868	0.0136822
ENSG00000271737	72.5616	1.26443	0.339405	3.72543	0.000194979	0.00800159
DDX59	123.064	1.26278	0.318688	3.96244	7.42e-05	0.0043168
GAS2L1	35.4628	1.2624	0.405629	3.11221	0.00185694	0.0347044
MATN1-AS1	48.8347	1.26114	0.355488	3.54763	0.00038872	0.0125315
STXBP5	133.442	1.25907	0.283761	4.43708	9.12e-06	0.000974122
TSPYL2	486.225	1.25807	0.324703	3.87453	0.000106829	0.00552983
ZNF468	72.0197	1.25518	0.406688	3.08636	0.00202624	0.0365368
MBNL1-AS1	38.5557	1.25468	0.342666	3.66154	0.000250708	0.00945715
CPPED1	443.666	1.25289	0.322083	3.88995	0.000100265	0.00530745
ENSG00000261612	22.234	1.24977	0.3493	3.57794	0.000346311	0.0116209
ENSG00000272195	56.2078	1.24831	0.343457	3.63455	0.000278468	0.0100976
SORT1	52.6462	1.24718	0.369139	3.37861	0.000728529	0.0185053
KLF13	927.135	1.24636	0.318349	3.91506	9.04e-05	0.0049436
CDKN1C	425.57	1.2446	0.23221	5.3598	8.33e-08	2.21e-05
MSRB1	209.7	1.24252	0.369991	3.35824	0.000784403	0.0195612
PIK3IP1	371.241	1.24166	0.302019	4.11121	3.94e-05	0.00274829
ENSG00000228327	781.148	1.23648	0.248379	4.97822	6.42e-07	0.000118315
SYP	40.4406	1.23447	0.379924	3.24926	0.00115707	0.0253813
CHMP1B	756.302	1.2336	0.311653	3.95823	7.55e-05	0.00437415
LINC00265	46.8951	1.23343	0.282348	4.36849	1.25e-05	0.00122712
LOC101928963	95.7331	1.23094	0.324512	3.7932	0.000148718	0.00683559
HOXB6	163.799	1.2286	0.304104	4.04007	5.34e-05	0.00341797
PLAUR	140.834	1.22477	0.355049	3.44958	0.000561462	0.0156418
CBX7	174.71	1.22473	0.248326	4.93195	8.14e-07	0.000145208
CDC14B	91.2083	1.2211	0.303301	4.02604	5.67e-05	0.00356626
ENSG00000251417	38.9138	1.21997	0.338686	3.60205	0.000315712	0.010999
ALS2CL	58.0238	1.21904	0.397323	3.06814	0.00215398	0.0379236
CXCR4	845.28	1.21169	0.388961	3.1152	0.0018382	0.0345114
LOH12CR2	19.967	1.20767	0.38513	3.13576	0.0017141	0.0330902
ZC3H12A	100.415	1.20697	0.295501	4.08451	4.42e-05	0.00299321
ENSG00000275532	24.6676	1.20631	0.400301	3.01349	0.00258258	0.0428055
FAM66C	37.6918	1.20461	0.396376	3.03906	0.00237314	0.0404891
NEDD4L	167.367	1.19828	0.309058	3.87719	0.000105669	0.00550451
CITED2	716.064	1.19688	0.341686	3.50287	0.00046027	0.0136822
MAP3K8	303.292	1.19526	0.283991	4.2088	2.57e-05	0.00204503
MIDN	524.979	1.19474	0.269421	4.43449	9.23e-06	0.000977013
SKI	144.733	1.19398	0.329034	3.62876	0.000284785	0.0102479
BTG1	941.992	1.19288	0.294636	4.04867	5.15e-05	0.00334081
ENSG00000260563	86.9773	1.18743	0.389936	3.04518	0.00232539	0.0401234
LINC00891	73.205	1.18386	0.363571	3.25619	0.0011292	0.0250354
ITGA9-AS1	84.433	1.17636	0.362935	3.24124	0.0011901	0.0257787
RRAGB	88.3784	1.1756	0.33232	3.53755	0.000403857	0.012818
HNRNPLL	105.484	1.17192	0.335045	3.4978	0.000469108	0.0138197
GOLGA6L5P	212.233	1.17144	0.234078	5.00448	5.6e-07	0.000107585
ENSG00000223741	28.9071	1.17015	0.345099	3.39075	0.00069701	0.0178987
RNF146	41.6353	1.16496	0.34686	3.3586	0.000783393	0.0195612
ZNF512	102.769	1.16241	0.33106	3.51119	0.000446098	0.013606
INTS6	187.738	1.16104	0.284638	4.07901	4.52e-05	0.00301691
RAB21	326.403	1.15908	0.336723	3.44224	0.000576908	0.0157512
ARRDC2	440.511	1.1463	0.337529	3.39613	0.000683449	0.0176332
RAPGEFL1	16.3427	1.14548	0.3724	3.07594	0.0020984	0.0372861
NAF1	180.134	1.14414	0.338898	3.37608	0.000735278	0.0186191
ENSG00000213943	21.8295	1.14288	0.383322	2.98152	0.00286823	0.0461419
DUSP15	83.4182	1.13592	0.329486	3.44754	0.000565715	0.015707
BIRC2	157.25	1.13579	0.333151	3.40924	0.00065144	0.0170486
IL11RA	234.498	1.13482	0.247075	4.593	4.37e-06	0.000559214
ENSG00000279072	29.3907	1.12831	0.319337	3.53329	0.000410424	0.0129072
ENSG00000272645	539.288	1.12614	0.232493	4.84377	1.27e-06	0.000211161
SARAF	1606.68	1.12481	0.316078	3.55865	0.000372772	0.0121607
BIRC3	103.185	1.12233	0.305008	3.67966	0.000233543	0.0090596
HOXB2	904.153	1.11974	0.288555	3.88052	0.000104233	0.0054819
ZNF140	43.3578	1.1144	0.33751	3.30182	0.000960605	0.0224219
PTENP1	74.5886	1.11078	0.365924	3.03555	0.002401	0.0406203
RAP2A	51.4981	1.11009	0.354324	3.13297	0.00173048	0.0333279
GPRC5C	168.968	1.10542	0.270604	4.085	4.41e-05	0.00299321
TM9SF3	220.074	1.10446	0.356386	3.09906	0.00194135	0.0355983
JMJD6	248.638	1.10007	0.21313	5.1615	2.45e-07	5.29e-05
GOLGA6L4	272.005	1.09764	0.22652	4.84569	1.26e-06	0.000211161
FAM171A2	208.313	1.0974	0.330601	3.3194	0.000902125	0.0213299
CNIH3	52.4355	1.09561	0.339027	3.23163	0.00123084	0.0264012
RAB5A	126.662	1.0931	0.325053	3.36285	0.000771432	0.0193554
PIM3	719.946	1.09187	0.312056	3.49897	0.000467066	0.0138197
TAB2	127.595	1.09046	0.344159	3.16846	0.00153248	0.0309304
KIAA1109	110.473	1.08771	0.358129	3.0372	0.00238783	0.0406004
ZNF12	79.2894	1.08266	0.358823	3.01724	0.00255088	0.0424087
BAIAP2	51.9113	1.08225	0.333644	3.24373	0.00117977	0.0256069
FAM177A1	506.312	1.07977	0.214971	5.02287	5.09e-07	9.94e-05
SLC1A6	250.056	1.07757	0.326937	3.29595	0.000980887	0.0226695
BTG2	526.724	1.07631	0.311628	3.45383	0.000552688	0.0154498
AKAP17A	894.507	1.07486	0.288878	3.72082	0.000198577	0.00810558
KBTBD2	79.2976	1.07454	0.337509	3.18373	0.00145389	0.0300087
IQSEC3	332.709	1.07277	0.332451	3.22685	0.00125161	0.026707
RILPL2	1307.3	1.07271	0.255268	4.20229	2.64e-05	0.00207447
PICALM	245.877	1.06995	0.344444	3.10633	0.00189428	0.0352908
C3orf80	319.765	1.06922	0.337704	3.16614	0.00154476	0.0310637
PDK3	45.9967	1.06646	0.350892	3.03927	0.00237153	0.0404891
SMIM3	990.698	1.06149	0.28138	3.77244	0.00016166	0.00715009
SH3RF1	94.1591	1.05341	0.284524	3.70236	0.000213605	0.00854313
ENSG00000235089	34.7956	1.05275	0.293348	3.58874	0.000332279	0.0114112
LMNA	467.759	1.05115	0.352459	2.98232	0.0028607	0.0460659
ENSG00000260806	48.0177	1.04856	0.33082	3.16959	0.00152656	0.0309251
C2orf88	169.806	1.04687	0.229892	4.55374	5.27e-06	0.000640563
IRF9	75.5306	1.04346	0.348331	2.99559	0.00273912	0.0448396
ZFP36L1	121.814	1.04113	0.301082	3.45797	0.000544269	0.0152665
FAM118A	247.805	1.0406	0.341697	3.0454	0.00232372	0.0401234
SOD2	563.184	1.03931	0.286806	3.62373	0.000290385	0.0103811
C8orf59	90.6954	1.03794	0.295903	3.50771	0.000451979	0.0136584
ENSG00000243679	392.056	1.03494	0.345683	2.9939	0.00275432	0.0448396
MAP3K6	96.8659	1.03434	0.32486	3.18394	0.00145284	0.0300087
ABTB1	141.128	1.03193	0.29365	3.51414	0.000441174	0.013506
BTBD10	49.7118	1.03177	0.344011	2.99925	0.00270644	0.04441
PRR7	207.045	1.02998	0.263797	3.90445	9.44e-05	0.00510109
DNAJB6	1408.01	1.02556	0.337769	3.03629	0.0023951	0.0406004
LENG9	49.5726	1.02456	0.333684	3.07045	0.00213739	0.0377983
ENSG00000240210	17.2349	1.02362	0.325181	3.14784	0.00164481	0.0323229
INPP4B	102.431	1.02103	0.331614	3.07899	0.00207706	0.037089
RBL2	242.384	1.02021	0.284743	3.58293	0.000339759	0.0115188
GOLGA6L3	112.954	1.01886	0.287956	3.53825	0.00040279	0.012818
RIPK2	210.688	1.01791	0.283119	3.59533	0.000323982	0.0112632
GFPT1	75.8178	1.01574	0.34206	2.96947	0.00298316	0.0471211
AMZ2P1	101.163	1.00648	0.26823	3.75229	0.000175229	0.00750741
LINC01578	1245.74	1.00476	0.300524	3.34334	0.000827755	0.0203297
ENSG00000234975	513.758	1.00084	0.291101	3.43812	0.000585774	0.0158613
SLFN13	105.944	-1.00039	0.330628	-3.02574	0.00248029	0.0417079
MCM4	670.175	-1.00416	0.287449	-3.49336	0.000476982	0.0139764
ENSG00000241506	246.859	-1.00434	0.240974	-4.16782	3.08e-05	0.00231555
TTYH3	123.005	-1.0049	0.274104	-3.66614	0.000246237	0.0093747
ENSG00000176343	200.465	-1.00776	0.325408	-3.09691	0.00195552	0.0356932
FABP5	837.32	-1.00832	0.326799	-3.08543	0.00203255	0.0365704
SP1	131.178	-1.01584	0.294705	-3.44696	0.000566932	0.0157142
CDK2	44.6651	-1.01599	0.318724	-3.18769	0.00143414	0.0298027
RPS13	18532.6	-1.02128	0.312245	-3.27076	0.00107259	0.0240373
UNG	184.396	-1.02569	0.274817	-3.73226	0.000189767	0.00786335
POLR2D	127.211	-1.02638	0.292753	-3.50597	0.00045495	0.0136822
PIP4K2C	36.1693	-1.02775	0.310073	-3.31455	0.000917905	0.0216096
CEBPA	233.949	-1.02889	0.326017	-3.15595	0.00159974	0.0317239
ANKRD40	95.6093	-1.03336	0.235837	-4.38167	1.18e-05	0.00117125
OST4	2762.73	-1.03381	0.276655	-3.73684	0.000186346	0.0077961
SPACA9	39.8135	-1.03629	0.350984	-2.95254	0.0031517	0.048874
SLC35B2	57.4585	-1.03772	0.250212	-4.14735	3.36e-05	0.00243125
INTS9	75.1141	-1.04026	0.330886	-3.14386	0.00166734	0.0326095
TATDN2	79.8193	-1.04136	0.273637	-3.80562	0.000141452	0.00657529
ENSG00000255993	45.0587	-1.04196	0.34073	-3.05802	0.00222805	0.0390181
DSN1	109.808	-1.04684	0.315263	-3.32052	0.000898511	0.0212754
ENSG00000227304	51.0965	-1.04701	0.31507	-3.3231	0.000890223	0.0212754
DOLPP1	50.989	-1.04858	0.341671	-3.06899	0.00214784	0.0379236
RPL27	17183.4	-1.04994	0.304903	-3.44353	0.00057418	0.0157291
PPIF	126.185	-1.05004	0.336832	-3.11739	0.0018246	0.0343194
ENSG00000276148	67.9172	-1.05103	0.281885	-3.72859	0.000192555	0.0079388
TMEM106C	118.775	-1.06158	0.282516	-3.75761	0.000171544	0.0074271
EDC3	109.728	-1.0621	0.284101	-3.73845	0.000185155	0.00779029
CRY2	59.9901	-1.0677	0.338978	-3.14977	0.00163399	0.0322454
SMYD2	79.8985	-1.07165	0.358636	-2.98814	0.00280682	0.045556
ENSG00000213695	281.837	-1.07665	0.258617	-4.16309	3.14e-05	0.00234182
UCK2	134.604	-1.0798	0.291266	-3.70727	0.000209503	0.00840853
DERL3	135.328	-1.08787	0.365778	-2.97413	0.00293824	0.0466917
DBI	340.829	-1.09537	0.271067	-4.04098	5.32e-05	0.00341797
ENSG00000127589	124.635	-1.09738	0.307097	-3.57339	0.000352385	0.0116838
ENSG00000235587	105.28	-1.09957	0.369995	-2.97186	0.00296004	0.0469287
MCM2	387.289	-1.10255	0.302755	-3.64173	0.00027081	0.0100124
ENSG00000278487	240.759	-1.10728	0.25991	-4.26025	2.04e-05	0.00174518
ENSG00000225465	55.0842	-1.10886	0.354904	-3.12438	0.00178179	0.0339181
TMEM159	120.498	-1.10904	0.289469	-3.83129	0.000127475	0.00613413
TP53	286.259	-1.11375	0.232317	-4.79411	1.63e-06	0.000255358
PFAS	73.8775	-1.12027	0.300147	-3.7324	0.000189666	0.00786335
ENSG00000279115	272.489	-1.1206	0.326537	-3.43177	0.000599652	0.0161042
CKLF	125.747	-1.12175	0.362467	-3.09477	0.00196968	0.0358504
ENSG00000279274	272.717	-1.12177	0.326383	-3.43699	0.000588223	0.0158753
EXO5	26.6955	-1.12389	0.381493	-2.94603	0.00321886	0.0495946
RFC3	90.2085	-1.12507	0.352604	-3.19076	0.00141899	0.0295485
RBX1	692.204	-1.1317	0.316706	-3.57334	0.000352458	0.0116838
ENSG00000239719	813.476	-1.13474	0.318247	-3.56559	0.000363034	0.0118903
ERC1	141.403	-1.13968	0.245609	-4.6402	3.48e-06	0.000468063
ZNF174	26.8557	-1.14579	0.358702	-3.19428	0.0014018	0.0293394
ATP5F1E	4372.21	-1.14737	0.320224	-3.58302	0.000339643	0.0115188
FUCA2	82.0362	-1.15319	0.297781	-3.87262	0.000107672	0.00553852
ENSG00000214908	26.7247	-1.15358	0.361299	-3.19288	0.00140862	0.0294446
UQCRHL	654.547	-1.15616	0.29999	-3.85399	0.00011621	0.00588545
ENSG00000213867	185.657	-1.16045	0.338523	-3.42798	0.00060809	0.016251
MNAT1	93.5675	-1.16131	0.349121	-3.32639	0.000879797	0.0211991
NCAPD2	333.48	-1.16802	0.232482	-5.02414	5.06e-07	9.94e-05
TFAP4	23.3594	-1.17633	0.332243	-3.54057	0.000399271	0.0127464
FEN1	232.23	-1.18234	0.347845	-3.39906	0.000676189	0.0174909
ZNF232	53.696	-1.19011	0.322971	-3.68488	0.000228806	0.00894859
ZNF45	38.9202	-1.1947	0.374292	-3.19188	0.00141348	0.0294711
FBXO46	79.537	-1.19729	0.349779	-3.42299	0.00061936	0.0163921
UQCRH	4487.79	-1.20805	0.305248	-3.9576	7.57e-05	0.00437415
LMBR1	70.1703	-1.21132	0.30675	-3.94887	7.85e-05	0.00448934
RSRC1	98.7879	-1.21833	0.330669	-3.68444	0.000229203	0.00894859
ADA2	96.5587	-1.22022	0.404395	-3.01739	0.00254958	0.0424087
MZB1	963.593	-1.22395	0.366021	-3.34393	0.000826	0.0203206
ZNF587B	35.3619	-1.22703	0.407867	-3.0084	0.00262624	0.0433977
NPW	253.597	-1.23369	0.361808	-3.40978	0.000650156	0.0170422
RPL23P8	1192.42	-1.23694	0.286526	-4.31701	1.58e-05	0.00144984
ENSG00000180389	204.514	-1.24473	0.362897	-3.42998	0.000603628	0.0161581
COA7	54.0341	-1.24755	0.399658	-3.12155	0.00179901	0.034127
USP13	58.0626	-1.24853	0.348388	-3.58375	0.000338699	0.0115188
ENSG00000238072	64.1806	-1.26786	0.299826	-4.22866	2.35e-05	0.00192875
PRSS2	406.547	-1.28242	0.36607	-3.5032	0.00045971	0.0136822
UHRF1	125.121	-1.28566	0.334882	-3.83914	0.000123464	0.00604751
EDEM2	160.953	-1.2865	0.309591	-4.15549	3.25e-05	0.00239924
ENSG00000235354	64.8088	-1.28811	0.390728	-3.29668	0.000978352	0.0226674
ENSG00000270605	110.498	-1.28829	0.358568	-3.59289	0.000327027	0.0112909
ENSG00000230199	5112.05	-1.29338	0.292124	-4.42752	9.53e-06	0.000996263
ENSG00000273716	5095.31	-1.2959	0.292008	-4.43789	9.08e-06	0.000974122
TSPAN5	42.0101	-1.30065	0.350621	-3.70958	0.000207607	0.0083701
ENSG00000226948	14.5517	-1.30507	0.441176	-2.95817	0.00309473	0.0482254
ENSG00000237077	32.6532	-1.31393	0.389943	-3.36954	0.000752925	0.0189781
ENSG00000278784	25.4912	-1.31571	0.427767	-3.07577	0.0020996	0.0372861
ENSG00000256393	16366.9	-1.32047	0.296781	-4.44932	8.61e-06	0.000955065
ENSG00000264281	16337.6	-1.32359	0.29679	-4.45967	8.21e-06	0.000922571
SS18L2	291.885	-1.32887	0.269973	-4.92224	8.56e-07	0.000147787
ENSG00000279483	21444.8	-1.33277	0.311564	-4.27767	1.89e-05	0.00163966
TCF19	89.8866	-1.33373	0.318397	-4.18889	2.8e-05	0.00214946
PBDC1	112.928	-1.33815	0.284684	-4.70049	2.6e-06	0.000367134
ENSG00000267742	21.4021	-1.34359	0.35458	-3.78924	0.000151109	0.0069068
ENSG00000227063	22717.4	-1.35042	0.310425	-4.35022	1.36e-05	0.00130506
ZSCAN16-AS1	577.566	-1.35177	0.332444	-4.06616	4.78e-05	0.00316232
MORN4	23.0943	-1.3546	0.397402	-3.40865	0.000652851	0.0170583
ENSG00000213942	185.77	-1.36035	0.433179	-3.14039	0.00168722	0.0329031
NDUFA4	1115.5	-1.36307	0.360706	-3.7789	0.000157525	0.00700494
EMC1	74.254	-1.36414	0.267868	-5.0926	3.53e-07	7.34e-05
CTPS1	77.7569	-1.36602	0.375545	-3.63744	0.000275358	0.0100408
ENSG00000279461	547.016	-1.36715	0.303844	-4.49951	6.81e-06	0.000792646
LOC283194	14.2193	-1.37056	0.412722	-3.32077	0.000897687	0.0212754
ENSG00000270781	98.0112	-1.373	0.39566	-3.47016	0.000520148	0.0148437
ENSG00000228532	83.8371	-1.37755	0.325396	-4.23345	2.3e-05	0.0019072
ENSG00000226243	851.564	-1.39645	0.32619	-4.28108	1.86e-05	0.00162359
TMEM258	527.633	-1.40438	0.314746	-4.46195	8.12e-06	0.000919083
RPS29	19431.8	-1.40727	0.415411	-3.38766	0.000704913	0.0180451
ZNF90	25.88	-1.42307	0.38477	-3.69849	0.000216884	0.00861707
ATP5MGL	29.5911	-1.42916	0.363505	-3.9316	8.44e-05	0.00472578
ENSG00000213956	35.2743	-1.43038	0.476364	-3.00269	0.00267601	0.0441313
ZNF660	41.7646	-1.45329	0.39523	-3.67709	0.000235914	0.00913
ENSG00000235828	1025.89	-1.46553	0.330062	-4.44018	8.99e-06	0.000974122
CLSPN	102.76	-1.46825	0.481771	-3.0476	0.00230673	0.0399695
LOC105371814	127.869	-1.4777	0.295533	-5.0001	5.73e-07	0.000108074
ENSG00000272754	20.6333	-1.48129	0.451787	-3.27873	0.00104274	0.023633
ENSG00000179131	19.6075	-1.49313	0.454422	-3.28578	0.00101702	0.0232427
PSMC3IP	46.4835	-1.49841	0.478155	-3.13373	0.001726	0.0332808
MYBL2	106.512	-1.49864	0.362676	-4.13218	3.59e-05	0.0025636
ENSG00000235238	83.704	-1.501	0.323593	-4.63855	3.51e-06	0.000468063
ENSG00000228929	3235.07	-1.50197	0.312967	-4.79914	1.59e-06	0.000251418
CENPF	217.666	-1.51002	0.404132	-3.73645	0.000186635	0.0077961
URB2	46.5884	-1.5213	0.402388	-3.78068	0.000156402	0.00699294
ENSG00000219928	6924.49	-1.53528	0.434597	-3.53265	0.00041142	0.0129082
CNPY4	26.0765	-1.55058	0.465612	-3.3302	0.000867836	0.0210345
SLC16A10	26.8399	-1.55179	0.444986	-3.48728	0.000487957	0.0142218
ENSG00000214821	33.7422	-1.55856	0.43224	-3.60577	0.000311228	0.010897
ENSG00000228360	19.54	-1.57115	0.441579	-3.55803	0.000373649	0.0121651
ENSG00000269825	28.1951	-1.58151	0.471859	-3.35167	0.000803267	0.0199106
ENSG00000270074	17.1115	-1.59181	0.499792	-3.18494	0.00144784	0.0299969
ENSG00000240233	30.4975	-1.60412	0.384963	-4.16695	3.09e-05	0.00231555
ENSG00000230777	367.165	-1.61405	0.41219	-3.91578	9.01e-05	0.0049436
ENSG00000275807	30.4232	-1.61695	0.440912	-3.66729	0.000245134	0.0093747
ENSG00000257261	18.5915	-1.61824	0.47736	-3.38997	0.000699012	0.017922
UBE2T	77.0733	-1.61995	0.417938	-3.87604	0.000106168	0.00551302
ORC1	76.4635	-1.62669	0.391793	-4.15191	3.3e-05	0.00241912
FUT10	14.7192	-1.62959	0.514207	-3.16914	0.00152892	0.0309304
LNCAROD	29.7898	-1.65764	0.451871	-3.66839	0.000244078	0.0093747
STXBP4	18.4589	-1.66132	0.460764	-3.60558	0.000311458	0.010897
XRCC2	69.5229	-1.68994	0.463289	-3.64769	0.000264608	0.00986806
ENSG00000267769	14.8509	-1.69493	0.55813	-3.0368	0.00239104	0.0406004
ENSG00000225770	181.931	-1.69642	0.445026	-3.81195	0.000137877	0.00646408
MCM10	44.8683	-1.73125	0.533141	-3.24726	0.00116523	0.0254259
IGLL1	1706.4	-1.75262	0.480293	-3.64905	0.000263208	0.00983823
FAM83D	15.195	-1.77552	0.503508	-3.5263	0.000421405	0.0130963
TSPOAP1	76.981	-1.78182	0.509383	-3.49799	0.000468781	0.0138197
HARBI1	16.7832	-1.79061	0.473812	-3.77915	0.000157362	0.00700494
DUSP10	39.5425	-1.81567	0.46289	-3.92247	8.76e-05	0.00486973
GINS1	55.5123	-1.81617	0.492736	-3.6859	0.000227897	0.00894632
ARF4-AS1	30.552	-1.8179	0.499986	-3.63589	0.000277021	0.010079
RAB7B	17.7443	-1.81991	0.596341	-3.0518	0.00227476	0.0395827
LOC112268098	29.6496	-1.82975	0.424692	-4.30842	1.64e-05	0.00149893
ENSG00000267383	16.8709	-1.8346	0.487219	-3.76545	0.000166251	0.00728321
NEFH	53.7588	-1.83645	0.594064	-3.09134	0.00199256	0.0360515
IPO5P1	13.1548	-1.87348	0.482947	-3.87926	0.000104777	0.00549292
DISP1.1	18.747	-1.88771	0.565885	-3.33586	0.000850353	0.020764
ENSG00000224971	27.3071	-1.97231	0.408894	-4.82353	1.41e-06	0.000229136
ENSG00000275632	23.1889	-1.97304	0.515273	-3.82911	0.000128607	0.00616672
SYNGR3	12.9336	-1.9841	0.562266	-3.52876	0.000417506	0.0129997
ENSG00000258733	29.5139	-1.99964	0.6331	-3.15849	0.00158591	0.0315816
RBFADN	13.142	-2.00052	0.666762	-3.00035	0.00269671	0.0443834
CD22	43.0004	-2.01607	0.501301	-4.02167	5.78e-05	0.00360542
CCDC15	21.4816	-2.05326	0.693623	-2.9602	0.00307444	0.0481333
CLNK	11.3218	-2.05913	0.691228	-2.97894	0.00289244	0.0462343
ANK1	26.2422	-2.06869	0.631904	-3.27374	0.00106134	0.0238813
LINC02482	18.7915	-2.08538	0.602608	-3.46059	0.000538998	0.0151966
ENSG00000188985	16.7618	-2.16947	0.593239	-3.65698	0.000255201	0.00960457
LRRC26	11.8424	-2.19881	0.66971	-3.28322	0.00102629	0.0233862
FBXO36	21.3696	-2.21057	0.503337	-4.39184	1.12e-05	0.00115739
ENSG00000224550	12.5764	-2.23319	0.562654	-3.96903	7.22e-05	0.00424442
MYL4	10.3373	-2.29902	0.724991	-3.1711	0.00151863	0.0308161
ENSG00000204556	5.55969	-2.34348	0.784749	-2.98628	0.00282397	0.0456864
ENSG00000279555	9.73781	-2.34481	0.645837	-3.63065	0.000282711	0.0101956
ENSG00000227706	15.4642	-2.35084	0.776606	-3.02706	0.00246942	0.0416451
STPG3-AS1	10.0644	-2.36947	0.708226	-3.34564	0.000820936	0.0202567
APOM	23.9307	-2.38379	0.515999	-4.61976	3.84e-06	0.000500333
ELANE	562.074	-2.42141	0.81363	-2.97606	0.0029198	0.0465607
ENSG00000206763	7.7767	-2.4314	0.804669	-3.02161	0.00251435	0.0419288
ELAVL4	8.42575	-2.49651	0.833592	-2.99488	0.00274555	0.0448396
ZNF597	14.4191	-2.53913	0.628554	-4.03964	5.35e-05	0.00341797
NEK2	13.0899	-2.59306	0.603786	-4.29466	1.75e-05	0.00156879
LOC105378663	11.3435	-2.63654	0.600447	-4.39096	1.13e-05	0.00115739
LINC01036	11.9622	-2.7381	0.813277	-3.36675	0.000760609	0.0191424
SPIRE2	6.62629	-2.77342	0.69629	-3.98315	6.8e-05	0.00404334
KCTD1	11.0961	-2.82057	0.678589	-4.15652	3.23e-05	0.00239918
CYP4F2	14.4059	-2.85792	0.716287	-3.98991	6.61e-05	0.0039729
ENSG00000277007	7.8574	-2.86147	0.809857	-3.5333	0.000410407	0.0129072
ENSG00000274015	9.41693	-2.9548	0.881325	-3.35268	0.000800325	0.0198677
ENSG00000259556	3.24957	-2.97297	0.982992	-3.02441	0.00249116	0.0417969
MPO	885.098	-3.1782	0.729889	-4.35436	1.33e-05	0.00128819
ZNF497	9.55823	-3.20885	0.671481	-4.77877	1.76e-06	0.000273026
SHD	19.2708	-3.24751	0.910573	-3.56645	0.000361853	0.0118753
KCNG2	6.47041	-3.33208	0.978263	-3.40612	0.000658926	0.0171398
PCED1B-AS1	5.86398	-3.35737	1.09299	-3.07172	0.00212827	0.0377136
SUCNR1	5.6161	-3.54165	1.15005	-3.07955	0.00207314	0.037089
ADAMTS14	5.29109	-3.63492	1.1104	-3.27352	0.00106216	0.0238813
BLNK	8.80556	-3.70825	1.10498	-3.35596	0.000790909	0.0196935
RNU5F-1	9.70101	-3.79157	1.17967	-3.2141	0.00130852	0.0277243
ENSG00000272255	11.7991	-3.82655	0.83546	-4.58017	4.65e-06	0.000573196
ENSG00000211890	22.2744	-3.8989	1.07845	-3.6153	0.000299999	0.0106321
ENSG00000201801	14.8082	-3.92181	1.18863	-3.29943	0.000968809	0.0225173
ENSG00000250090	3.41283	-3.95174	1.05824	-3.73424	0.000188283	0.00784148
SERPINB10	8.53866	-3.97446	0.917069	-4.33387	1.47e-05	0.00136598
PSAT1	7.85608	-4.04273	1.07769	-3.75129	0.000175928	0.00751771
PTH2R	4.77336	-4.0486	1.30635	-3.09917	0.00194064	0.0355983
ENSG00000259775	3.30577	-4.19638	1.09608	-3.82854	0.000128904	0.00616672
ENSG00000266896	4.95968	-4.26824	1.08393	-3.93776	8.22e-05	0.00463779
NDST3	5.35055	-4.29393	1.11333	-3.85683	0.000114865	0.00583537
POU2AF1	7.30872	-4.33631	1.38524	-3.13037	0.00174588	0.0335066
EPX	14.2688	-4.49102	1.42115	-3.16013	0.00157701	0.0314808
ENSG00000211897	292.145	-4.61633	1.38336	-3.33704	0.000846756	0.020707
TNFRSF13C	8.16419	-4.80709	0.987834	-4.8663	1.14e-06	0.000194356
TDRD1	2.14115	-4.81823	1.57041	-3.06814	0.00215399	0.0379236
LILRB4	6.62332	-4.86073	1.53891	-3.15856	0.0015855	0.0315816
CRISP3	4.44021	-5.45359	1.73135	-3.1499	0.00163324	0.0322454
PRAME	19.4335	-16.2347	2.46121	-6.59622	4.22e-11	2.88e-08
