# Supplementary material for: The transcription factor DDIT3 is a potential driver of dyserythropoiesis in myelodysplastic syndromes
Source: Nat Commun. 2022 Dec 9;13:7619. doi: 10.1038/s41467-022-35192-7 (PMC9734135; doi:10.1038/s41467-022-35192-7)
Supplement: Supplementary file 6 — Supplementary Data file S2 [file 41467_2022_35192_MOESM6_ESM.xlsx]

## Sheet: Sheet 1
Supplementary Data File S2: List of genes per cluster
C1	C2	C3	C4	C5	C6	C7	C8
ADAMTSL4-AS1	ACP5	ADIRF-AS1	ABHD2	ABHD4	AAR2	A2M	ADRM1
ADM	ADA	AIG1	ACAP2	ABI3BP	ABCC1	ACAA1	AGA
AGPAT4	ANKRD40	ALDH3B1	ADNP	ACE	ABRACL	ACKR1	AGBL5
AIFM3	APEX1	ALPP	AFF1	ADGRB1	ACLY	ADAM33	ATP5F1C
ALS2CL	AQR	ARFIP2	ANKRD36C	AKIP1	ACTB	ADAMTS13	ATP5F1E
AMY2A	ATP13A1	ARHGEF9	APPL1	ALDH1L1	ADA2	ADCY4	BCAP29
AMYP1	ATP5MC1	ARMH3	ATXN2	ANKRD65	AGPAT5	ADGRE5	BLCAP
AMZ2P1	BBX	BAG1	BCL7A	ANXA3	AHCYL2	ADIRF	BNIP1
ANKRD35	BRCA1	BCL2L2	BIRC6	ARHGEF37	AHSA1	AFF4	BTF3
ANXA2R	BRCA2	BCYRN1	BRD3	ARL4D	ANAPC7	ALPL	BZW2
APBA2	CBX5	BRF1	CAAP1	ATN1	APBB1IP	ANGPT1	CAPN15
APOL4	CCP110	BTG3	CAT	BAG3	APOBR	ANKRD13A	CBWD1
ARAP3	CDCA5	C19orf47	CCDC88A	BAIAP2L2	ARFRP1	ANKS1A	CBWD2
ARNT2	CDT1	CACUL1	CNTRL	BHLHE41	ARL11	AP3D1	CBWD3
BBC3	CEBPZ	CAPN10	CTCF	BTF3P10	ASF1B	API5	CBWD4P
BEST1	CENPF	CDH4	CYBC1	BTF3P5	B3GALT6	APLNR	CBWD5
BIRC3	CEP78	CEP95	DFFA	C1orf226	B4GALT5	APOL6	CBWD6
BRPF3	CHEK1	CFAP70	DOCK8	C2orf69	BAHCC1	AQP1	CCDC59
BST2	CLNS1A	CIDECP1	ENO1	C2orf88	BLOC1S5	AQP9	CDAN1
C2orf27A	CMTM3	CKB	ENSG00000267519	C9orf24	BRI3BP	ATG9B	CDC26
CACNA1A	COPB2	COG3	ENSG00000268154	CALHM6	BUB3	AZIN2	CDC73
CAHM	CTDNEP1	COQ6	ENSG00000279369	CARNS1	C16orf54	BAALC-AS1	CENPW
CAV2	DDX11	CUL4A	FBXO42	CCNL1	C19orf48	BAIAP2	CERS2
CBX7	DERL3	DCUN1D4	FCMR	CD9	C1GALT1	BAIAP3	CHD1L
CCT4	DHX9	DDA1	FLT3	CDC42BPB	C1QTNF4	BHLHE40	CMSS1
CD151	DOCK2	DDIT3	FNBP1	CEP83-DT	C21orf58	BICD2	CNOT9
CDC42	DSN1	DDX24	GK	CFL1P1	C7orf26	BIRC7	COMMD9
CELF5	DYNC1I2	DDX6	GRB2	CHCHD2P2	C9orf139	BORCS5	COPS3
CEMIP2	EIF2S1	DEGS2	IMPA2	CHCHD2P9	CALR	BTNL9	CPSF7
CHIC1	EIF4A3	DGUOK-AS1	KAT6B	CHRNE	CAMKK2	C11orf96	CSDE1
CHIC2	ELP5	EBF4	KLF6	CLK3	CBL	C16orf72	CSTF3
CLCN1	ENSG00000070423	EIF4BP7	LINC02591	CLU	CBX1	C17orf67	CWC15
CLEC3B	ENSG00000172009	ENSG00000239280	LRCH3	CMTM5	CD58	C1orf74	CYB561A3
CLN8	ERC1	ENSG00000254480	MACF1	CNTD2	CDK6	CALD1	DBI
CNIH3	ERH	ENSG00000281392	MAML3	COL9A3	CEBPA	CAV1	DDX41
COL1A1	FABP5	ENSG00000284648	MARCKSL1	CREB5	CENPBD1	CAVIN2	DDX51
COL6A2	FABP5P7	EPN1	MTF2	CSAG2	CHCHD1	CAVIN3	DHX30
COL6A4P2	FANCG	ERV3-1	MYADM	CSAG3	CHMP7	CCDC12	DHX57
COX7A1	FBXO46	FBXO7	NFATC2IP	CSRP1	CHST12	CCDC142	DISP1
CRABP2	FEN1	FBXW4	NSD2	CUBN	CKAP5	CCDC84	DNM1L
CRACR2B	GINS1	FSCN1	ORAI2	CUEDC1	COA3	CCDC85B	DOP1A
DCHS1	GINS2	FTH1P12	P2RY8	CYP4F22	COLGALT1	CCL3	DRG2
DDN-AS1	GMNN	FTH1P2	PCM1	DCLK2	COMMD5	CCL3L1	DUSP10
DDO	GNPTAB	GBP1P1	PDE4B	DHPS	CORO1A	CCL3L3	EAF2
DEDD2	H2AFZ	GRINA	PHF20	DLK1	CPSF2	CCL4L2	EBP
DEPP1	HENMT1	GSK3A	PLEK	DYNLL2	CRYBG1	CD69	EIF3I
DMRTC1	HMGB2	HARBI1	PLEKHB2	EEF1A1P14	CTBP1	CD8A	ELP4
DMRTC1B	HPF1	ILKAP	POLG	EEF1A1P17	CTR9	CDC14B	EMD
DNM1P46	IDH2	INPP5F	PPP3CA	EEF1A1P19	CYB561D2	CDKN1A	EMSY
DOCK3	IMPDH2	IRGQ	PRKDC	EEF1A1P7	DACH1	CDKN1C	ENSG00000146677
EHBP1L1	INTS9	KANSL2	PRSS2	EFEMP2	DCAF12	CEBPB	ENSG00000213867
EID3	IQCB1	LINC01278	PSD4	EIF2S2P3	DCAF7	CEBPD	ENSG00000219747
ELL2	ITPRIPL1	MAP7D1	PTPN11	EIF4EBP3	DDX28	CEP83	ENSG00000219928
ENSG00000180015	KCNQ5	MED9	RAC2	ELN	DDX56	CHMP1B2P	ENSG00000228532
ENSG00000215905	KEAP1	METTL3	RBM6	ENSG00000090932	DGCR8	CNOT6L	ENSG00000230199
ENSG00000222043	LMBR1	MTRF1L	REV3L	ENSG00000174171	DHTKD1	COL4A1	ENSG00000250321
ENSG00000223722	LMNB2	MXD1	RHOH	ENSG00000196302	DNMT1	COL4A2	ENSG00000257261
ENSG00000225170	LRRC41	MYCNOS	SETX	ENSG00000205485	DNTT	COL6A1	ENSG00000264281
ENSG00000229178	MCM2	NAPB	SFXN1	ENSG00000215014	DTX2P1-UPK3BP1-PMS2P11	COL6A3	ENSG00000267751
ENSG00000229196	MCM3	NFKBIB	SMARCA5	ENSG00000217275	DUSP7	COX4I1	ENSG00000273716
ENSG00000231416	MCM6	NHLRC2	SPINK2	ENSG00000219553	DYNLL1	CREG1	ENSG00000275807
ENSG00000231856	MDH2	NOL11	ST3GAL5	ENSG00000224011	EMC1	CRIP2	ENSG00000276148
ENSG00000234750	MFSD10	PARP12	ST8SIA6	ENSG00000226624	ENSG00000132481	CSRNP1	ENSG00000278487
ENSG00000235089	MIR1244-3	PARP6	TCF20	ENSG00000227034	ENSG00000179101	CXCL16	ENSG00000279115
ENSG00000235513	MIS18A	PCNX2	THAP12P7	ENSG00000229700	ENSG00000233870	CXCR1	ENSG00000279274
ENSG00000238000	MKI67	PDRG1	THRAP3	ENSG00000230454	ENSG00000243977	CXCR2	ENSG00000279461
ENSG00000239532	MNAT1	PFDN2	TM9SF4	ENSG00000232463	ENSG00000260335	CXCR4	ENSG00000279483
ENSG00000240975	MRPS2	PHF1	TMPO	ENSG00000232848	ENSG00000272927	CYP27A1	ENSG00000279865
ENSG00000251136	MTA1	PNPLA7	TNRC18	ENSG00000234017	ENSG00000273628	DDAH2	ESYT1
ENSG00000251417	MYBL2	POLR1D	TPM4	ENSG00000234290	ENSG00000274536	DDIT4	EXOSC6
ENSG00000251583	NCAPD2	POLR2J3	TRIP11	ENSG00000235558	ENSG00000275464	DDT	EXOSC9
ENSG00000254612	NCAPH	POLR3F	TTC3	ENSG00000236111	EXOSC3	DHRS7B	FAM204A
ENSG00000257337	NEFH	PRKAB1	UBTF	ENSG00000236844	FAM216A	DLL1	FASTK
ENSG00000258940	NLN	RAB11FIP2	UQCC1	ENSG00000237774	FAM32A	DNAJB1	FKBP14
ENSG00000259065	NOL8	RAB5C	USP34	ENSG00000239374	FAM78A	DPYD	FUCA2
ENSG00000259363	NR2C2AP	RASSF8-AS1	VCL	ENSG00000240912	FANCA	DUSP2	GARS
ENSG00000259436	NRDE2	RBM48	VPS13C	ENSG00000242858	FLII	DUSP6	GMFG
ENSG00000260000	NSUN5	RELA	WDR82	ENSG00000243648	GCA	DYRK3	GPATCH11
ENSG00000260236	NSUN5P1	RNF10	YWHAB	ENSG00000243697	GCNT1	DYSF	GPI
ENSG00000260278	NSUN5P2	RNF103	ZKSCAN1	ENSG00000244620	GLYR1	E2F6	GTF3C4
ENSG00000260708	NUCB2	RNU5A-1	ZNF37BP	ENSG00000244705	GNAI1	ECE1	H1FX
ENSG00000260714	ODC1	RNU5E-4P	ZNF43	ENSG00000250144	GPANK1	EHD3	HDAC3
ENSG00000260806	ORC1	RNVU1-15	ZNRF1	ENSG00000252759	GPX1P1	EMCN	HIST1H1C
ENSG00000261220	PANK4	RNVU1-19		ENSG00000253816	H3F3A	ENSG00000102921	HMGCR
ENSG00000261526	PCNA	RPL12P13		ENSG00000255074	H3F3AP4	ENSG00000111321	HNRNPH3
ENSG00000263884	PHB2	RPL12P6		ENSG00000257815	H3F3AP6	ENSG00000140939	IMMP1L
ENSG00000264148	PIK3R1	SBDSP1		ENSG00000259394	H3F3BP1	ENSG00000180448	IMMT
ENSG00000265254	POLD2	SERTAD2		ENSG00000259529	HCST	ENSG00000214770	INTS14
ENSG00000265401	POLE	SETD4		ENSG00000261094	HDAC9	ENSG00000219470	KDM1A
ENSG00000269374	PPIB	SFXN3		ENSG00000261766	HELLS	ENSG00000219487	KIAA1328
ENSG00000269971	PREB	SLC35B2		ENSG00000263004	HMGA1	ENSG00000225339	KLHL8
ENSG00000270022	PRR11	SMARCD3		ENSG00000270012	HMGB1	ENSG00000225850	LIN7C
ENSG00000270761	PSMB5	SNHG9		ENSG00000270378	HMGB1P1	ENSG00000227077	LINC00623
ENSG00000270820	PTBP1	SRRT		ENSG00000270385	HMGB1P5	ENSG00000228327	LINC02328
ENSG00000271855	QTRT2	SSPO		ENSG00000271788	HMGB1P6	ENSG00000233406	LLPH
ENSG00000272008	RAB8A	ST6GALNAC4		ENSG00000272195	HNRNPAB	ENSG00000237039	LMBRD2
ENSG00000272277	RANBP1	SVIP		ENSG00000272434	HNRNPF	ENSG00000243150	LNCAROD
ENSG00000272455	RBM15B	TAF5L		ENSG00000272716	HSH2D	ENSG00000244313	LSM1
ENSG00000272677	RBM3	TAPT1		ENSG00000273064	HSPA8	ENSG00000250397	M6PR
ENSG00000272853	RFC2	TBC1D25		ENSG00000273141	ICMT	ENSG00000255224	MAP3K4
ENSG00000273199	RFC3	TFE3		ENSG00000273175	IDH1	ENSG00000255836	MAPK14
ENSG00000274559	SAPCD2	TMEM147-AS1		ENSG00000273210	IGLL1	ENSG00000258702	MCRS1
ENSG00000274756	SCAMP2	TMEM167B		ENSG00000273456	IL17RA	ENSG00000260136	METAP1D
ENSG00000275056	SKP2	TNNT1		ENSG00000274104	IL1B	ENSG00000261889	MRE11
ENSG00000275110	SLC25A40	UBR2		ENSG00000274270	IL6R	ENSG00000264577	MRPL22
ENSG00000275494	SPC25	WHAMMP2		ENSG00000275092	IMP3	ENSG00000268903	MRPL40
ENSG00000277918	SPCS3	WHAMMP3		ENSG00000275645	IRF2	ENSG00000271394	MTMR9
ENSG00000278743	SPG11	YKT6		ENSG00000276533	ISYNA1	ENSG00000271576	NACA4P
ENSG00000278847	SRFBP1	ZDHHC14		ENSG00000276791	ITGAL	ENSG00000273188	NAT14
ENSG00000278996	SSRP1	ZFPL1		ENSG00000277368	ITGB1	ENSG00000273320	NDUFA4
ENSG00000279072	ST3GAL2	ZNF219		ENSG00000277763	ITGB2	ENSG00000274767	NDUFB4
ENSG00000279140	TCF19	ZSCAN12		ENSG00000278002	JAKMIP2	ENSG00000275964	NDUFS4
ENSG00000279491	TGS1	ZSWIM8		ENSG00000278600	JPT2	ENSG00000279227	NGDN
ENSG00000279691	THAP7			ENSG00000279283	KDM1B	ENSG00000280138	NOL10
ENSG00000280195	TMEM106C			ENSG00000280649	KHSRP	ENSG00000280828	NPC2
ENSG00000280441	TPGS2			ENSG00000281571	KLHL21	EPAS1	NPW
ENSG00000283633	TRAP1			ENSG00000281741	KLHL23	EPN2	NUP160
EPB41L4A-AS1	TRMT2A			ENSG00000283078	KNOP1	ETV3	OAF
EPS8	TSNAX			ENSG00000283684	LARP1	F2R	OST4
ERN1	TTYH3			ENSG00000284773	LAT2	FABP4	PARVB
ETNK2	TUBB			ESAM	LMNB1	FAM157A	PBDC1
ETV7	TYMS			EVA1C	LRRC8D	FAM210B	PDLIM1
EVPL	UBE2M			EVC2	LSP1	FAM71F2	PEMT
FAM124B	UCK2			EXOC8	LUC7L3	FAM76A	PHF3
FAM177A1	UCKL1			FAM120AOS	MAP2K4	FBLN5	PIAS2
FAM177B	UNG			FAM24B	MAT2B	FCGR3A	POLDIP2
FAM181B	URB2			FIS1	MAZ	FCGR3B	POLR2G
FAM66C	VTA1			FOXO4	MBD4	FCRL6	PRODH
FBP1	ZNF24			FOXP4	MCM4	FFAR2	PRPF18
FIGN	ZNF511			GABBR1	MCM5	FGD3	PRRC1
FKBP10	ZNF710-AS1			GFOD1	MCM7	FN1	PSMB1
FKBP1B				GGT1	MPO	FOS	PSMC1
GABARAPL1				GP9	MRI1	G0S2	PSMC1P1
GASAL1				GRPEL2	MRPS26	GADD45A	PSMC2
GCOM2				H2AFVP1	MRTO4	GADD45B	RAB34
GMPSP1				HAR1B	MYC	GADD45G	RABL3
GOLGA6L10				HBG1	MZB1	GALNT7	RBMX2
GOLGA6L4				HBG2	NASP	GGNBP2	RBX1
GOLGA6L5P				HINT2	NAT10	GIMAP1	RNF181
GOLGA6L9				HIST1H2AE	NDUFS1	GIMAP6	RPL23P8
GPRC5C				HIST1H2AH	NFIC	GLUL	RPL30
GSTM3				HIST1H2AI	NOP56	GPCPD1	RPL36AP26
H2BFS				HIST1H2AJ	NREP	GPX1	RPL37A
HAR1A				HIST1H2AL	NUP210	GRASP	RPL37AP1
HAUS3				HIST1H2BC	NUP62	GTF2IP20	RPL41P1
HBA1				HIST1H2BE	P4HB	GZMM	RPL41P5
HBA2				HIST1H2BF	PAG1	HAS1	RPS13
HECA				HIST1H2BG	PAQR4	HBEGF	RPS13P2
HES1				HIST1H2BJ	PCNX4	HCAR3	RPS20
HIPK1-AS1				HIST1H2BN	PECAM1	HIST2H3D	RPS25
HIST1H2BK				HIST1H2BO	PGAM1	HSCB	RPS29
HIST1H3H				HIST1H4E	PHAX	HSPA1A	RPS29P5
HNRNPLL				HIST2H2BC	PLAC8	HSPA1B	RPS7
HSBP1L1				HIST2H2BD	PLXND1	HSPA6	RPS7P1
ID1				HLA-H	POGLUT2	HSPA7	RPS7P11
ID3				HLA-L	POGLUT3	HSPH1	RPS7P14
IFIT2				HNRNPA1P28	POLR3K	ID2	RPS7P15
IKZF5				HOXB5	PPIAP22	IER2	RSRC1
IL1R1				HSD17B1	PPIAP29	IER5	SAP18
INTS6				HSD3B7	PPIAP31	IFI27	SCML2
IRF9				HSP90AB3P	PPP1CA	IGFBP5	SEC62
ITPRIP				HTRA3	PRPF4	IL11RA	SETD2
JMJD6				HYKK	PTPRD	IL1R2	SETDB1
KCNK7				HYPK	PWP2	INPP5D	SF3A3
KLHL15				IFI44L	RAP1GAP2	IQGAP2	SF3B2
KLHL2				IQSEC3	RCC2	IRS2	SH3TC1
KRT8				IRF1	RHEX	ITGB4	SLC25A27
LDHD				KCNIP2	RIMBP3C	JUNB	SLC25A38
LENG9				KCNK5	RPUSD3	KANK3	SMG7
LGALSL				KIFC3	RTN4R	KBTBD7	SMIM11A
LIMCH1				KLHL35	RUNDC1	KCNA3	SMIM11B
LINC00265				KRT18	RUVBL1	KCNJ15	SMIM24
LINC01126				KRT18P10	SAC3D1	KIAA1324	SMYD2
LRP10				KRT18P11	SDHA	KIAA1549	SNRPD3
LYSMD3				KRT18P13	SELPLG	KLF10	SNW1
MAF				KRTCAP2	SEMA4D	KLF9	SREBF1
MAP1LC3A				LINC00653	SERPINH1	KMT5B	SRGAP2
MAP3K7CL				LINC00937	SHQ1	KRT18P17	SS18L2
MBNL1-AS1				LOXL1	SINHCAF	LAMA4	SSB
MEG3				LOXL1-AS1	SLC25A6	LINC00205	STOML2
MFAP3L				LRP2BP	SLC2A4RG	LINC00891	SUMF2
MIR29B2CHG				LY6G5C	SLC38A10	LINC01001	SUMO2P1
MT1G				MAGIX	SLC45A3	LINC01783	SUMO2P17
MYL9				MAL	SLFN11	LINC01970	SUPT20H
N4BP2L1				MARCKSL1P2	SMC1A	LOH12CR2	TATDN2
NECAP1				MAST1	SMC3	LTB	TBC1D13
NEDD4L				MATN1-AS1	SMC5	LUCAT1	TCEAL4
NFKBIL1				MINK1	SNORA33	MAP3K8	THUMPD3-AS1
NOD2				MIR1-1HG-AS1	SNX1	MBLAC2	THYN1
NRG2				MIR4435-2HG	SPAST	MCL1	TMED4
NTN5				MIXL1	SPN	MCOLN1	TMEM159
OFD1P17				MMP2	SRP54	MED10	TMEM179B
OSGIN2				MPP3	ST3GAL6	MERTK	TMEM258
PAN3-AS1				MPPED2	SYNGR2	METTL7A	TNPO2
PATL2				MROH7	TBC1D14	MGAM	TOR1AIP2
PCDH17				MRVI1	TEX30	MGMT	TOR2A
PCOLCE				MT1F	TFAM	MIR22HG	TP53
PDE4D				MTMR9LP	THNSL1	MIR3936HG	TRIM5
PDK3				MTSS2	TIMELESS	MIR4453HG	UBAP2L
PDZK1IP1				NALT1	TM9SF2	MMP25	UBBP1
PERP				NDUFA13	TMEM102	MPHOSPH8	UBE2T
PGLYRP2				NDUFA7	TMEM43	MPV17L2	UBL5
PGM5				NDUFS5P3	TNFRSF1A	MSMP	UQCRH
PHLDA2				NDUFV2-AS1	TONSL	NBN	UQCRHL
PHLDA3				NFKB2	TOP1	NBPF1	VAMP8
PIK3CB				NIPBL-DT	TOP3A	NFKBIA	VAT1
PLD2				NME2	TRBC2	NKAPP1	VPS4A
PLEKHA4				NME8	TRMT112P6	NLRP3	WDPCP
PPM1D				OVGP1	TRMT13	NNMT	ZC3H8
PPM1N				PARP16	TRUB2	NOTCH4	ZNF787
PPP1R3F				PCAT6	TXNRD1	NR4A1	ZNF880
PRDM5				PDE1B	UBASH3B	NUPR2	ZSCAN16-AS1
PRR16				PDE1C	UBE2O	OSBP2
PRR7				PHLDB1	UHRF1	OTUD1
PSD				PLEKHB1	UMPS	OVCH1-AS1
PSMD4P1				PLPPR2	URB1	PACSIN2
PTP4A3				PNMA3	USP10	PDE2A
PTPRN2				PNMT	VKORC1L1	PDGFA
RAB24				PNPLA2	VPREB1	PHKG1
RAB5A				PPIAP40	WDR73	PHOSPHO1
RABGEF1				PPIAP59	WEE1	PHRF1
RAPGEF3				PPID	XRCC2	PI3
RBM11				PPP1R13L	YDJC	PIGV
RBM33				PRKAB2	ZMYND19	PIK3IP1
RBMS1P1				PSMD9	ZNF28	PIP4K2A
RBMXP2				PTCH2	ZNF623	PIPSL
RELB				PTPRK		PLAT
RHD				PTX3		PLK3
RHOQP2				RAB11FIP5		PLVAP
RIPK2				RAB33B		PMS2P3
RND1				RAB6B		PNKP
RNF146				RAC1P2		PPP1R3B
RORA				RASA4B		PRF1
RPL10AP3				RASSF1-AS1		PRRG2
RPL10P7				RELA-DT		PRRG3
RPL21P2				RGS9		PRRT1
RPL23AP14				RHEBP2		PRSS23
RPL23AP78				RND2		PSMD4
RPL7P19				RPL10P1		PTGDR
RPS15AP10				RPL12P47		PTGER4
RPS2P1				RPL12P50		PURA
RPS2P24				RPL13AP2		PXMP4
RPS6KA2				RPL17		RAB27A
RPS9P1				RPL18AP15		RALBP1
SAT2				RPL18P13		RAMP3
SELENOM				RPL19P21		RAPGEFL1
SEPTIN8				RPL23AP25		RASIP1
SERTAD1				RPL23AP3		RCBTB2
SEZ6L2				RPL23AP74		RDH5
SH2D2A				RPL29P3		RENBP
SH3D19				RPL31P52		RGS16
SHC2				RPL36AP43		RGS2
SHE				RPL5P23		RHOQ
SHISA4				RPL5P24		RILPL2
SIAH2				RPL5P25		RMI1
SKI				RPL5P5		RN7SKP203
SKIL				RPL5P6		RN7SKP230
SLC22A18				RPL7AP31		RN7SKP255
SMOX				RPP21		RN7SKP71
SOX15				RPS11P5		RN7SKP80
SPR				RPS4XP3		RN7SKP9
SRCAP				RPSAP11		RN7SL128P
SSSCA1-AS1				RPSAP18		RN7SL2
STOX2				RPSAP3		RN7SL3
STX17-AS1				RPSAP45		RN7SL4P
STXBP5				RPSAP46		RN7SL5P
SUB1P3				RPSAP47		RN7SL674P
SYNJ2				RPSAP5		RNASE1
SYP				RRN3P2		RPL3P13
TCEAL2				RSBN1		RPS28P7
TCTE3				SCARNA21		RPS2P5
TDRP				SERPINF1		RPS2P55
TMEM136				SH3GLB1		RRAGB
TMEM140				SH3RF1		RTF1
TMEM202-AS1				SHANK2		RUFY1
TMEM44-AS1				SLC2A9		RXRA
TMEM8B				SLC35D2		S1PR4
TNFRSF10D				SLC9A8		SAT1
TNFSF9				SLU7		SCML4
TOB1				SNED1		SCN1B
TPRG1L				SNHG26		SEC23B
TRAPPC5				SNHG32		SEMA3F
TRHDE-AS1				SNORD3A		SERPINE1
TRIB1				SNORD3B-1		SERTAD3
TRIM39				SNORD3B-2		SFT2D3
TRIP10				SNORD3C		SH2D3C
TSGA10IP				SNRPN		SIK1
TUBB4A				SNX32		SIK1B
TUBG2				SOX18		SLA
UAP1				SPATA1		SLC11A1
UAP1L1				SPEG		SLC25A21-AS1
UBE2D3P2				SREBF2-AS1		SLC25A24
UBE2F				ST13P15		SLC26A11
UBXN6				ST13P18		SLC2A14
UCHL1				ST13P3		SLC2A3
UST				ST13P6		SLC30A1
YOD1				ST7		SLC4A5
ZNF358				STEAP2		SLC9A3R2
ZNF394				STRC		SMARCA1
ZNF534				TAFA2		SMG1
ZNF641				TAGLN		SNAI3
ZNF821				TAL1		SOCS1
ZNF865				TBCC		SOD2
				TDRD10		SPARCL1
				TEPP		SPINT1-AS1
				TESMIN		SPRY1
				TGFB1		STEAP4
				THRB-AS1		STRN
				TMEM130		TACC3
				TMEM219		TAX1BP3
				TMSB4XP1		TCTEX1D1
				TPT1P5		TGFBR3
				TRAF6		TMUB1
				TSPAN33		TNFAIP3
				TSPYL2		TNFRSF14
				TUSC3		TNFRSF4
				UBE2D3P1		TNS2
				UBE2Q2L		TNXA
				UBXN1		TNXB
				UNC5B		TPPP3
				UNC93B6		TRANK1
				VWF		TSC22D2
				WASH2P		TSPAN2
				WASH3P		TTC9C
				WASH4P		TUBA4A
				WASH6P		VNN2
				WASH7P		VPS36
				WASH8P		WDR45B
				WASH9P		XPO6
				WASHC1		ZBTB1
				WASIR1		ZFAND5
				WASIR2		ZFP36
				WDFY1		ZFP64
				ZC3H12A		ZMYND8
				ZNF202		ZNF140
				ZNF222		ZNF512
				ZNF467		ZNF599
				ZNF684		ZSCAN18
