# Supplementary material for: The transcription factor DDIT3 is a potential driver of dyserythropoiesis in myelodysplastic syndromes
Source: Nat Commun. 2022 Dec 9;13:7619. doi: 10.1038/s41467-022-35192-7 (PMC9734135; doi:10.1038/s41467-022-35192-7)
Supplement: Supplementary file 7 — Supplementary Data file S3 [file 41467_2022_35192_MOESM7_ESM.xlsx]

## Sheet: Hoja1
Supplementary Data File S3: Log10 p-value of processes and pathways enriched in each cluster.
Term	C1	C2	C3	C4	C5	C6	C7	C8	Main functional category
GO:0071225~cellular response to muramyl dipeptide	-1.31456	0	0	0	0	0	0	0	Signaling pathways
GO:0007264~small GTPase mediated signal transduction	-1.94696	0	0	0	0	0	0	0	Signaling pathways
GO:0007249~I-kappaB kinase/NF-kappaB signaling	-1.6671	0	0	0	0	0	0	0	Signaling pathways
GO:0009967~positive regulation of signal transduction	-1.64828	0	0	0	0	0	0	0	Signaling pathways
GO:0070431~nucleotide-binding oligomerization domain containing 2 signaling pathway	-1.31456	0	0	0	0	0	0	0	Signaling pathways
GO:0048010~vascular endothelial growth factor receptor signaling pathway	-1.4628	0	0	0	0	0	0	0	Signaling pathways
GO:1901796~regulation of signal transduction by p53 class mediator	0	-1.96864	0	0	0	0	0	0	Signaling pathways
GO:0008543~fibroblast growth factor receptor signaling pathway	0	0	0	-1.32672	0	0	0	0	Signaling pathways
GO:0045744~negative regulation of G-protein coupled receptor protein signaling pathway	0	0	0	-1.3046	0	0	0	0	Signaling pathways
GO:0051897~positive regulation of protein kinase B signaling	0	0	0	0	0	0	-2.14312	0	Signaling pathways
GO:0000185~activation of MAPKKK activity	0	0	0	0	0	0	-1.98468	0	Signaling pathways
GO:0043547~positive regulation of GTPase activity	0	0	0	0	0	0	-1.77729	0	Signaling pathways
GO:0000165~MAPK cascade	0	0	0	0	0	0	-2.32971	0	Signaling pathways
GO:0070374~positive regulation of ERK1 and ERK2 cascade	0	0	0	0	0	0	-1.39014	0	Signaling pathways
GO:0000188~inactivation of MAPK activity	0	0	0	0	0	0	-1.30484	0	Signaling pathways
GO:0048008~platelet-derived growth factor receptor signaling pathway	0	0	0	0	0	0	-2.09149	0	Signaling pathways
GO:0007204~positive regulation of cytosolic calcium ion concentration	0	0	0	0	0	0	-1.35602	0	Signaling pathways
GO:0070434~positive regulation of nucleotide-binding oligomerization domain containing 2 signaling pathway	0	0	0	0	0	0	-1.37219	0	Signaling pathways
GO:0031623~receptor internalization	0	0	0	0	0	0	-1.62642	0	Signaling pathways
GO:0007189~adenylate cyclase-activating G-protein coupled receptor signaling pathway	0	0	0	0	0	0	-1.45701	0	Signaling pathways
GO:0090090~negative regulation of canonical Wnt signaling pathway	0	0	0	0	0	0	0	-1.30369	Signaling pathways
GO:0006271~DNA strand elongation involved in DNA replication	0	-7.12494	0	0	0	0	0	0	DNA replication
GO:0006270~DNA replication initiation	0	-4.33724	0	0	0	-1.37337	0	0	DNA replication
GO:0006272~leading strand elongation	0	-1.6865	0	0	0	0	0	0	DNA replication
GO:0006268~DNA unwinding involved in DNA replication	0	0	0	0	0	-2.35191	0	0	DNA replication
GO:0007076~mitotic chromosome condensation	0	-2.32937	0	0	0	0	0	0	DNA replication
GO:0007062~sister chromatid cohesion	0	-3.29243	0	0	0	-2.38167	0	0	Cell cycle
GO:0007059~chromosome segregation	0	-2.90218	0	0	0	0	0	0	Cell cycle
GO:0000082~G1/S transition of mitotic cell cycle	0	-9.95861	0	0	0	-1.68201	0	0	Cell cycle
GO:0000086~G2/M transition of mitotic cell cycle	0	-4.4318	0	0	0	0	0	0	Cell cycle
GO:0000083~regulation of transcription involved in G1/S transition of mitotic cell cycle	0	-3.61979	0	0	0	0	0	0	Cell cycle
GO:0051301~cell division	0	-1.9656	0	0	0	-6.18709	0	0	Cell cycle
GO:0045876~positive regulation of sister chromatid cohesion	0	-1.56305	0	0	0	0	0	0	Cell cycle
GO:0031536~positive regulation of exit from mitosis	0	-1.38993	0	0	0	0	0	0	Cell cycle
GO:0045786~negative regulation of cell cycle	0	0	0	0	-1.34537	0	0	0	Cell cycle
GO:0007067~mitotic nuclear division	0	0	0	0	0	-4.29243	0	0	Cell cycle
GO:0007126~meiotic nuclear division	0	0	0	0	0	-2.73884	0	0	Cell cycle
GO:0008285~negative regulation of cell proliferation	0	0	0	0	0	0	-1.91488	0	Proliferation
GO:0048146~positive regulation of fibroblast proliferation	0	0	0	0	0	0	-1.37267	0	Proliferation
GO:0048147~negative regulation of fibroblast proliferation	0	0	0	0	0	0	0	-1.55077	Proliferation
GO:0042098~T cell proliferation	-1.82752	0	0	0	0	0	0	0	Proliferation
GO:0035264~multicellular organism growth	-1.3482	0	0	0	0	0	0	0	Proliferation
GO:0001833~inner cell mass cell proliferation	0	-2.52514	0	0	0	0	0	0	Proliferation
GO:0033600~negative regulation of mammary gland epithelial cell proliferation	0	-1.46762	0	0	0	0	0	0	Proliferation
GO:0008283~cell proliferation	0	-1.38196	0	0	0	-1.45535	0	0	Proliferation
GO:0032943~mononuclear cell proliferation	0	0	0	0	-1.73853	0	0	0	Proliferation
GO:0044211~CTP salvage	0	-1.6865	0	0	0	0	0	0
GO:0044206~UMP salvage	0	-1.46762	0	0	0	0	0	0
GO:0006281~DNA repair	0	-4.67778	0	0	0	-1.46623	0	0	DNA repair
GO:0006283~transcription-coupled nucleotide-excision repair	0	-4.17393	0	0	0	0	0	0	DNA repair
GO:0006302~double-strand break repair	0	-2.95065	0	-1.49792	0	0	0	0	DNA repair
GO:0000731~DNA synthesis involved in DNA repair	0	-2.74727	0	0	0	0	0	0	DNA repair
GO:0042769~DNA damage response, detection of DNA damage	0	-2.71166	0	0	0	0	0	0	DNA repair
GO:0006296~nucleotide-excision repair, DNA incision, 5'-to lesion	0	-2.67711	0	0	0	0	0	0	DNA repair
GO:0033683~nucleotide-excision repair, DNA incision	0	-2.64357	0	0	0	0	0	0	DNA repair
GO:0045739~positive regulation of DNA repair	0	-1.74131	0	0	0	0	0	0	DNA repair
GO:0006284~base-excision repair	0	-1.61497	0	0	0	0	0	0	DNA repair
GO:0006297~nucleotide-excision repair, DNA gap filling	0	-5.55284	0	0	0	0	0	0	DNA repair
GO:0019985~translesion synthesis	0	-2.71166	0	0	0	0	0	0	DNA repair
GO:0070987~error-free translesion synthesis	0	-2.12538	0	0	0	0	0	0	DNA repair
GO:0042276~error-prone translesion synthesis	0	-2.12538	0	0	0	0	0	0	DNA repair
GO:0000722~telomere maintenance via recombination	0	-7.42022	0	0	0	0	0	0	Telomere maintenance
GO:0000723~telomere maintenance	0	-1.59209	0	0	0	0	0	0	Telomere maintenance
GO:0016032~viral process	0	-2.95486	0	0	0	0	0	-1.86335
GO:0046683~response to organophosphorus	0	-1.56305	0	0	0	0	0	0
GO:0002227~innate immune response in mucosa	0	0	0	0	-4.13077	0	0	0	Immune response
GO:0019731~antibacterial humoral response	0	0	0	0	-3.16115	0	0	0	Immune response
GO:0006897~endocytosis	-1.90759	0	0	0	0	0	0	0	Endocytosis and phagocytosis
GO:0016197~endosomal transport	0	0	0	0	-1.64345	0	0	0	Endocytosis and phagocytosis
GO:0042147~retrograde transport, endosome to Golgi	0	0	0	0	-2.43126	0	0	0	Endocytosis and phagocytosis
GO:0006909~phagocytosis	0	0	0	0	0	-1.88486	0	0	Endocytosis and phagocytosis
GO:0034314~Arp2/3 complex-mediated actin nucleation	0	0	0	0	-2.9893	0	0	0
GO:0030198~extracellular matrix organization	0	0	0	0	-1.46393	0	-2.67108	0
GO:0010810~regulation of cell-substrate adhesion	0	0	0	-1.6785	0	0	0	0	Cell adhesion
GO:0098609~cell-cell adhesion	0	0	0	0	0	-2.16172	0	0	Cell adhesion
GO:0034113~heterotypic cell-cell adhesion	0	0	0	0	0	-1.67642	0	0	Cell adhesion
GO:0007159~leukocyte cell-cell adhesion	0	0	0	0	0	-1.57158	0	0	Cell adhesion
GO:0002291~T cell activation via T cell receptor contact with antigen bound to MHC molecule on antigen presenting cell	0	0	0	0	0	-1.51688	0	0
GO:0045668~negative regulation of osteoblast differentiation	-2.17525	0	0	0	0	0	0	0	Differentiation/fate, development
GO:0002328~pro-B cell differentiation	0	0	0	-1.7745	0	0	0	0	Differentiation/fate, development
GO:0030324~lung development	0	0	0	0	0	-1.36537	0	0	Differentiation/fate, development
GO:0045444~fat cell differentiation	0	0	0	0	0	0	-2.40103	0	Differentiation/fate, development
GO:0050873~brown fat cell differentiation	0	0	0	0	0	0	-1.97244	0	Differentiation/fate, development
GO:0045600~positive regulation of fat cell differentiation	0	0	0	0	0	0	-1.52587	0	Differentiation/fate, development
GO:0045638~negative regulation of myeloid cell differentiation	0	0	0	0	0	0	-1.52469	0	Differentiation/fate, development
GO:0001709~cell fate determination	0	0	0	0	0	0	-1.56893	0	Differentiation/fate, development
GO:0030879~mammary gland development	0	0	0	0	0	0	-1.44358	0	Differentiation/fate, development
GO:0050830~defense response to Gram-positive bacterium	-1.99868	0	0	0	-2.11051	0	0	0	Stress/inflammation response
GO:0042542~response to hydrogen peroxide	-1.85492	0	0	0	0	0	0	0	Stress/inflammation response
GO:0050727~regulation of inflammatory response	-1.61173	0	0	0	0	0	0	0	Stress/inflammation response
GO:0031052~chromosome breakage	0	-1.46762	0	0	0	0	0	0	Stress/inflammation response
GO:0034644~cellular response to UV	0	-1.43098	0	0	0	0	0	0	Stress/inflammation response
GO:0006954~inflammatory response	0	0	0	0	0	0	-5.60206	0	Stress/inflammation response
GO:0070098~chemokine-mediated signaling pathway	0	0	0	0	0	0	-4.1549	0	Stress/inflammation response
GO:0050729~positive regulation of inflammatory response	0	0	0	0	0	0	-4.07572	0	Stress/inflammation response
GO:0006955~immune response	0	0	0	0	0	0	-2.93754	0	Stress/inflammation response
GO:0070370~cellular heat acclimation	0	0	0	0	0	0	-2.91808	0	Stress/inflammation response
GO:0071407~cellular response to organic cyclic compound	0	0	0	0	0	0	-2.80791	0	Stress/inflammation response
GO:0032496~response to lipopolysaccharide	0	0	0	0	0	0	-2.59198	0	Stress/inflammation response
GO:0001525~angiogenesis	0	0	0	0	0	0	-2.30043	0	Stress/inflammation response
GO:0071356~cellular response to tumor necrosis factor	0	0	0	0	0	0	-2.29352	0	Stress/inflammation response
GO:0071222~cellular response to lipopolysaccharide	0	0	0	0	0	0	-2.23711	0	Stress/inflammation response
GO:0034097~response to cytokine	0	0	0	0	0	0	-2.1848	0	Stress/inflammation response
GO:0071346~cellular response to interferon-gamma	0	0	0	0	0	0	-2.04481	0	Stress/inflammation response
GO:0009611~response to wounding	0	0	0	0	0	0	-1.89525	0	Stress/inflammation response
GO:0034599~cellular response to oxidative stress	0	0	0	0	0	0	-1.87202	0	Stress/inflammation response
GO:1900745~positive regulation of p38MAPK cascade	0	0	0	0	0	0	-1.6663	0	Stress/inflammation response
GO:0038112~interleukin-8-mediated signaling pathway	0	0	0	0	0	0	-1.54517	0	Stress/inflammation response
GO:0009636~response to toxic substance	0	0	0	0	0	0	-1.46881	0	Stress/inflammation response
GO:0001666~response to hypoxia	0	0	0	0	0	0	-1.4211	0	Stress/inflammation response
GO:0009267~cellular response to starvation	0	0	0	0	0	0	-2.34186	0	Stress/inflammation response
GO:0034605~cellular response to heat	0	0	0	0	0	0	-1.80021	0	Stress/inflammation response
GO:0006970~response to osmotic stress	0	0	0	0	0	0	-1.56893	0	Stress/inflammation response
GO:0009617~response to bacterium	0	0	0	0	0	0	-1.37077	0	Stress/inflammation response
GO:0071353~cellular response to interleukin-4	0	-1.92722	0	0	0	0	0	0	Response to cytokines
GO:0019221~cytokine-mediated signaling pathway	0	0	0	0	0	-1.94905	0	0	Response to cytokines
GO:0071347~cellular response to interleukin-1	0	0	0	0	0	0	-1.72105	0	Response to cytokines
GO:0097011~cellular response to granulocyte macrophage colony-stimulating factor stimulus	0	0	0	0	0	0	-2.26557	0	Response to cytokines
GO:0071230~cellular response to amino acid stimulus	0	0	0	0	0	0	-2.34186	0
GO:0090084~negative regulation of inclusion body assembly	0	0	0	0	0	0	-2.06773	0
GO:0042981~regulation of apoptotic process	-1.71098	0	0	0	0	0	0	0	Regulation of apoptosis
GO:0006915~apoptotic process	0	0	0	0	-1.44088	0	-1.76697	0	Regulation of apoptosis
GO:0010941~regulation of cell death	0	0	0	0	0	0	-3.35655	0	Regulation of apoptosis
GO:0070245~positive regulation of thymocyte apoptotic process	0	0	0	0	0	0	0	-1.30377	Regulation of apoptosis
GO:0036336~dendritic cell migration	-1.31456	0	0	0	0	0	0	0	Migration and chemotaxis
GO:0050900~leukocyte migration	0	0	0	0	0	-2.79414	0	0	Migration and chemotaxis
GO:0043542~endothelial cell migration	0	0	0	0	0	-1.4517	0	0	Migration and chemotaxis
GO:0048247~lymphocyte chemotaxis	0	0	0	0	0	0	-2.13436	0	Migration and chemotaxis
GO:0030593~neutrophil chemotaxis	0	0	0	0	0	0	-1.82687	0	Migration and chemotaxis
GO:0002548~monocyte chemotaxis	0	0	0	0	0	0	-1.65331	0	Migration and chemotaxis
GO:0002407~dendritic cell chemotaxis	0	0	0	0	0	0	-1.61602	0	Migration and chemotaxis
GO:0006935~chemotaxis	0	0	0	0	0	0	-1.50422	0	Migration and chemotaxis
GO:0030335~positive regulation of cell migration	0	0	0	0	0	0	-1.30374	0	Migration and chemotaxis
GO:0030097~hemopoiesis	0	0	0	0	0	0	-1.99291	0	Homeostasis
GO:0019725~cellular homeostasis	0	0	0	0	0	0	-1.9096	0	Homeostasis
GO:0043153~entrainment of circadian clock by photoperiod	0	0	0	0	0	0	-1.48299	0
GO:0033326~cerebrospinal fluid secretion	0	0	0	0	0	0	-1.37219	0
GO:0070208~protein heterotrimerization	-2.08745	0	0	0	0	0	0	0	Protein metabolism
GO:0006457~protein folding	0	0	0	0	-1.59828	0	0	0	Protein metabolism
GO:0016925~protein sumoylation	0	0	0	0	0	-2.14923	0	0	Protein metabolism
GO:0042026~protein refolding	0	0	0	0	0	0	-1.72022	0	Protein metabolism
GO:0031397~negative regulation of protein ubiquitination	0	0	0	0	0	0	-1.68098	0	Protein metabolism
GO:0051260~protein homooligomerization	0	0	0	0	0	0	-1.37041	0	Protein metabolism
GO:0051437~positive regulation of ubiquitin-protein ligase activity involved in regulation of mitotic cell cycle transition	0	0	0	0	0	0	0	-1.57537	Protein metabolism
GO:0051262~protein tetramerization	0	0	0	0	0	0	0	-1.34744	Protein metabolism
GO:0006614~SRP-dependent cotranslational protein targeting to membrane	0	0	0	0	0	0	0	-3.82391	Protein metabolism
GO:0043161~proteasome-mediated ubiquitin-dependent protein catabolic process	0	0	0	0	0	0	0	-2.11753	Protein metabolism
GO:0051436~negative regulation of ubiquitin-protein ligase activity involved in mitotic cell cycle	0	0	0	0	0	0	0	-1.65212	Protein metabolism
GO:0070475~rRNA base methylation	0	-2.78249	0	0	0	0	0	0	RNA metabolism
GO:0031053~primary miRNA processing	0	0	-1.40344	0	0	0	0	0	RNA metabolism
GO:0000154~rRNA modification	0	0	0	0	0	-1.39415	0	0	RNA metabolism
GO:1902380~positive regulation of endoribonuclease activity	0	0	0	0	0	0	-1.54517	0	RNA metabolism
GO:1904722~positive regulation of mRNA endonucleolytic cleavage involved in unfolded protein response	0	0	0	0	0	0	-1.54517	0	RNA metabolism
GO:0000398~mRNA splicing, via spliceosome	0	0	0	0	0	0	0	-6.38722	RNA metabolism
GO:0000184~nuclear-transcribed mRNA catabolic process, nonsense-mediated decay	0	0	0	0	0	0	0	-4.16749	RNA metabolism
GO:0006364~rRNA processing	0	0	0	0	0	0	0	-4.06048	RNA metabolism
GO:0006413~translational initiation	0	0	0	0	0	0	0	-3.79588	RNA metabolism
GO:0006396~RNA processing	0	0	0	0	0	0	0	-3.76955	RNA metabolism
GO:0006412~translation	0	0	0	0	0	0	0	-3.52288	RNA metabolism
GO:0008380~RNA splicing	0	0	0	0	0	0	0	-3.27572	RNA metabolism
GO:0043488~regulation of mRNA stability	0	0	0	0	0	0	0	-1.94437	RNA metabolism
GO:0043928~exonucleolytic nuclear-transcribed mRNA catabolic process involved in deadenylation-dependent decay	0	0	0	0	0	0	0	-1.60495	RNA metabolism
GO:0007029~endoplasmic reticulum organization	0	0	0	0	0	0	0	-1.66341
GO:0033273~response to vitamin	0	0	0	0	0	0	0	-1.59934
GO:0046677~response to antibiotic	0	0	0	0	0	0	0	-1.52512
GO:0006206~pyrimidine nucleobase metabolic process	0	-1.38993	0	0	0	0	0	0	Metabolism
GO:0006139~nucleobase-containing compound metabolic process	0	-1.34608	0	0	0	0	0	0	Metabolism
GO:0006694~steroid biosynthetic process	0	0	0	0	-1.46053	0	0	0	Metabolism
GO:0031145~anaphase-promoting complex-dependent catabolic process	0	0	0	0	0	0	0	-1.53214	Metabolism
GO:0046208~spermine catabolic process	-1.31456	0	0	0	0	0	0	0	Metabolism
GO:0006641~triglyceride metabolic process	0	0	0	-2.01843	0	0	0	0	Metabolism
GO:0006099~tricarboxylic acid cycle	0	0	0	0	0	-1.4517	0	0	Metabolism
GO:0046854~phosphatidylinositol phosphorylation	0	0	0	0	0	0	-1.94296	0	Metabolism
GO:0055072~iron ion homeostasis	0	0	0	0	0	0	-2.05029	0	Metabolism
GO:0032367~intracellular cholesterol transport	0	0	0	0	0	0	0	-1.30377	Metabolism
GO:0032481~positive regulation of type I interferon production	0	0	-1.66167	0	0	0	0	0	Metabolism
GO:1900264~positive regulation of DNA-directed DNA polymerase activity	0	-1.32446	0	0	0	0	0	0	Gene expression
GO:0045892~negative regulation of transcription, DNA-templated	0	-1.64978	0	0	0	0	0	0	Gene expression
GO:0032508~DNA duplex unwinding	0	-3.79588	0	0	0	0	0	0	Gene expression
GO:0006260~DNA replication	0	-12.7212	0	0	0	-2.96176	0	0	Gene expression
GO:0006351~transcription, DNA-templated	0	0	-1.30718	0	0	0	0	0	Gene expression
GO:0006383~transcription from RNA polymerase III promoter	0	0	-2.02214	0	0	0	0	0	Gene expression
GO:0045944~positive regulation of transcription from RNA polymerase II promoter	0	0	0	-1.65787	0	0	0	0	Gene expression
GO:0016584~nucleosome positioning	0	0	0	-1.47709	0	0	0	0	Gene expression
GO:0016569~covalent chromatin modification	0	0	0	-1.91461	0	0	0	0	Gene expression
GO:0006334~nucleosome assembly	0	0	0	0	-6.85387	0	0	0	Gene expression
GO:0006342~chromatin silencing	0	0	0	0	-3.11919	0	0	0	Gene expression
GO:0006265~DNA topological change	0	0	0	0	0	-2.44589	0	0	Gene expression
GO:0000122~negative regulation of transcription from RNA polymerase II promoter	0	0	0	0	0	-1.46699	-1.51042	0	Gene expression
GO:0010216~maintenance of DNA methylation	0	0	0	0	0	-2.81731	0	0	Gene expression
GO:0006336~DNA replication-independent nucleosome assembly	0	0	0	0	0	-1.5397	0	0	Gene expression
GO:0031508~pericentric heterochromatin assembly	0	0	0	0	0	-1.39415	0	0	Gene expression
GO:0019083~viral transcription	0	0	0	0	0	0	0	-4.33724	Gene expression
GO:0006368~transcription elongation from RNA polymerase II promoter	0	0	0	0	0	0	0	-2.21523	Gene expression
