# Supplementary material for: The transcription factor DDIT3 is a potential driver of dyserythropoiesis in myelodysplastic syndromes
Source: Nat Commun. 2022 Dec 9;13:7619. doi: 10.1038/s41467-022-35192-7 (PMC9734135; doi:10.1038/s41467-022-35192-7)
Supplement: Supplementary file 8 — Source Data [file 41467_2022_35192_MOESM8_ESM.xlsx]

## Sheet: Fig. 1e
Source data for Fig 1e:	Bar-plot showing enriched biological processes determined by GO analysis of genes deregulated in aging or between HSCs from healthy older adults and MDS patients
	Young to older healthy adult
	Process	-LOG(pvalue)
	Cell cycle	3.76914
	Nucleotide excision repair	6.1396
	I-kappaB kinase/NF-kappaB signaling	3.91883
	Response to lipopolysaccharide	8.28547
	Negative regulation of cell proliferation	13.5723
	Older healthy adult to MDS
	Process	-LOG(pvalue)
	Leukocyte migration	11.8178
	Extracellular matrix organization	12.7226
	Cell-cell adhesion	7.84514
	mRNA splicing, via spliceosome	13.9844
	Nonsense-mediated decay	41.0229

## Sheet: Fig. 2a
Source data for Fig 2a:	GSEA analysis of genes from C1, C2, C5 and C6
	GSEA (C1. C2. C5. C6)	NES
	DELYS_THYROID_CANCER_UP	1.59
	SMID_BREAST_CANCER_NORMAL_LIKE_UP	1.76
	DEURIG_T_CELL_PROLYMPHOCYTIC_LEUKEMIA_UP	1.47
	VERHAAK_AML_WITH_NPM1_MUTATED_UP	1.56
	ALCALAY_AML_BY_NPM1_LOCALIZATION_UP	1.65
	GINESTIER_BREAST_CANCER_ZNF217_AMPLIFIED_DN	-1.53
	CHIANG_LIVER_CANCER_SUBCLASS_UNANNOTATED_DN	-1.97

## Sheet: Fig. 2b
Source data for Fig 2b:	Normalized expression of genes with known roles in the development of myeloid malignancies
	Genes	Young healthy adult 1	Young healthy adult 2	Young healthy adult 3	Young healthy adult 4	Young healthy adult 5	Young healthy adult 6	Young healthy adult 7	Young healthy adult 8	Young healthy adult 9	Young healthy adult 10	Young healthy adult 11	Young healthy adult 12	Young healthy adult 13	Young healthy adult 14	Young healthy adult 15	Young healthy adult 16	Young healthy adult 17	Older healthy adult 1	Older healthy adult 2	Older healthy adult 3	Older healthy adult 4	Older healthy adult 5	Older healthy adult 6	Older healthy adult 7	Older healthy adult 8	MDS_1	MDS_2	MDS_3	MDS_4	MDS_5	MDS_6	MDS_7	MDS_8	MDS_9	MDS_10	MDS_11	MDS_12
	TAL1	171.577	218.015	228.644	355.383	275.899	233.9	249.845	173.494	321.658	328.106	325.426	152.966	181.887	203.424	176.404	239.762	254.053	363.508	400.723	458.899	191.164	228.719	382.771	317.224	421.837	349.103	355.275	534.585	290.863	259.735	397.72	304.219	624.825	513.099	565.313	166.263	335.18
	CTBP1	807.615	775.927	589.394	791.393	485.847	608.408	733.958	595.832	634.713	668.831	450.085	666.252	622.615	530.319	495.018	723.645	595.658	469.295	369.399	435.285	229.036	383.56	522.858	522.289	665.406	445.975	552.65	318.644	276.198	477.773	1025.7	289.785	569.497	571.797	630.503	671.069	278.177
	CDK6	2387.87	1924.37	1327.41	1605.49	2017.03	1798.57	1953.9	1233.46	816.721	1408.33	1092.08	2151.72	1350.16	1648.64	1518.47	2108.45	1511.81	1869.37	1386.87	1381.42	3495.06	1700.21	1780.68	1189.38	493.144	952.266	631.118	518.784	386.188	1217.02	203.345	762.768	848.998	618.351	1553.34	1692.72	982.169
	MCM7	2426.12	2901.14	2910.13	2504.9	3017.31	2998.06	3651.1	3489.51	2709.61	2849.47	2303.57	1721.72	2673.75	1976.55	2505.4	2512.41	2811.78	2549.53	2277.96	3326.43	881.879	1193.19	1665.25	2658.32	1609.66	1805.83	1308.45	2185.74	1945.61	1296.07	2296.61	1880.83	1099.88	2191.05	2461.91	1868.76	1090.48
	CLU	267.748	244.623	349.318	346.772	459.466	313.866	340.811	410.941	342.176	320.534	353.966	227.749	418.341	228.725	474.813	314.597	650.377	635.429	653.47	275.497	245.267	453.391	349.229	607.663	1697.86	977.854	1144.77	1266.68	290.863	1076.29	5798.33	1493.34	1925.99	1669.85	474.659	640.224	1072.8
	MCM4	868.814	689.236	1035.25	1352.65	898.047	904.948	1988.79	1275.25	814.735	580.495	698.419	795.423	915.034	775.237	791.097	1197.36	441.662	538.873	476.331	514.786	99.1889	254.02	961.861	526.474	385.808	681.756	321.095	205.407	276.198	326.623	227.268	584.012	278.548	245.923	1139.79	514.586	215.473
	TRIB1	17.4856	15.4499	1.27025	23.4835	3.2976	11.9949	21.1838	4.43233	25.8121	25.2389	8.52931	20.3955	2.79827	22.2653	9.3253	16.7107	21.106	46.8585	17.2818	32.2725	128.044	74.8904	0	33.4801	2.6271	14.6221	32.7354	10.5337	7.33269	61.6762	167.461	33.3087	15.2629	59.7098	10.1858	99.3061	7.98048
	PTP4A3	45.8996	42.9163	68.5933	105.676	83.5393	69.3038	60.4363	89.2799	45.0057	111.051	94.1504	61.1864	90.9437	74.8923	41.1868	60.3038	70.3533	97.2669	149.056	78.7134	189.361	85.0107	42.4205	142.29	111.839	212.021	140.088	60.5687	122.211	205.008	278.105	387.491	151.675	157.877	128.341	80.4981	76.3846
	LSP1	637.131	415.43	513.18	629.357	655.124	669.049	578.818	345.089	651.259	646.116	674.799	492.89	663.19	446.318	395.548	539.101	504.198	367.768	398.562	744.629	366.097	576.859	356.135	261.981	270.966	376.52	367.791	463.482	356.857	263.21	831.324	498.52	187.924	466.546	204.735	426.565	249.105
	CBL	239.334	345.906	351.858	260.666	203.352	235.9	317.758	380.547	186.641	272.58	277.202	421.506	317.603	383.57	368.35	392.338	207.933	222.933	185.78	177.892	528.406	505.004	282.146	312.202	144.866	206.537	197.856	260.709	325.082	160.705	92.7016	116.58	167.892	136.624	224.088	199.365	144.789
	SMC3	1103.78	611.128	627.502	400.002	606.759	619.736	664.176	954.851	557.276	673.879	497.652	775.028	657.593	1030.28	944.964	1046.23	741.836	432.376	724.757	528.167	955.82	759.024	608.685	713.962	505.904	471.563	273.436	666.256	532.842	536.843	113.634	450.777	518.938	323.85	784.309	583.8	300.408
	CD9	107.099	36.0497	36.8371	61.8398	49.464	47.9796	38.6294	193.756	81.4073	37.8584	52.488	130.871	153.905	94.1215	89.3675	167.833	107.093	112.886	167.418	89.7333	283.139	135.612	155.871	171.585	228.557	116.977	270.548	39.5013	1153.68	357.027	29.9037	373.057	387.296	143.708	325.946	589.066	71.8243
	BHLHE41	0	18.0249	3.81074	10.1762	0	3.33192	0	3.79914	0.661848	0	0.32805	11.8974	20.987	0	11.6566	5.81241	7.81703	22.0093	7.5608	0.787134	0	2.02407	0	0	37.9053	14.6221	18.2933	2.63342	7.33269	47.7773	0	0	120.195	12.1444	0	39.1206	15.3909
	MEG3	33.8783	174.24	199.429	251.273	67.0513	336.523	55.4518	241.246	148.916	239.77	254.239	151.266	300.814	99.1817	151.536	146.763	415.084	114.306	192.26	37.7824	84.7614	662.881	299.903	493.831	893.213	486.186	543.503	242.275	1649.85	779.204	1716.47	1035.9	1477.64	1404.7	569.388	753.824	446.907
	SNRPN	229.498	318.439	171.483	162.036	191.261	173.26	196.885	362.818	338.866	184.244	154.84	127.472	148.308	223.665	346.59	251.387	326.752	325.169	400.723	214.888	416.593	357.248	237.752	251.937	485.638	257.715	374.531	271.242	281.086	413.491	589.104	481.865	584.76	761.047	168.066	275.349	575.165
	ABCC1	448.068	443.755	548.746	522.116	506.732	406.494	396.886	361.552	467.265	522.445	512.086	333.126	310.608	389.643	339.596	386.525	366.619	316.65	360.758	374.676	373.311	248.96	318.647	238.545	183.522	679.929	288.841	300.21	505.955	300.563	475.469	287.565	365.355	204.43	234.274	352.085	316.369
	CORO1A	1825.06	1590.48	1352.81	2686.51	1795	1751.25	1708.42	1564.61	2137.11	1711.2	1955.84	2816.27	1909.82	1267.1	1182.76	1570.08	1179.59	1080.59	1537	2211.85	1915.25	2131.34	2050	1267.22	1284.28	1261.16	1207.84	1121.84	2495.56	1145.79	3986.17	2302.74	590.483	1089.96	576.518	1229.29	1159.45
	MMP2	59.0138	37.7664	39.3776	64.1881	83.5393	76.6341	24.9222	46.2229	168.109	161.529	200.439	76.483	62.961	76.9165	74.6024	98.0844	86.769	87.3272	191.18	92.0947	117.223	120.432	74.9758	145.638	171.887	237.609	323.502	263.342	388.632	163.312	245.211	133.235	328.152	181.153	76.3937	160.244	86.0752
	MT1F	27.3212	31.7581	71.1338	21.9179	59.3569	41.9821	39.8755	32.2927	51.6242	60.5734	34.4453	33.9924	104.935	52.627	27.9759	31.2417	62.5362	16.3295	23.7625	55.0994	5.4103	59.7099	231.833	60.2641	46.9124	67.6273	129.016	179.073	80.6595	97.292	77.7497	49.963	51.5123	121.444	22.4088	189.584	51.8731
	MPO	3683.99	146.774	1431.57	4348.35	2368.78	2089.78	5783.81	243.145	1038.44	1153.42	1663.21	1976.66	782.116	172.05	146.096	111.162	198.553	198.084	345.637	329.809	46.8893	40.4813	173.628	271.189	15.3873	56.6607	17.8119	10.5337	112.435	97.292	822.353	44.4116	184.109	33.397	130.379	2312.63	167.59
	TGFB1	84.1493	94.4159	95.2685	205.089	211.047	130.611	131.464	72.8169	163.477	199.387	201.423	78.1826	114.729	124.483	95.5844	75.5614	127.418	165.425	240.866	240.863	238.053	290.453	226.9	119.691	317.879	281.476	312.911	281.776	486.401	132.039	520.325	477.424	127.827	316.766	110.007	130.904	355.702
	ADA2	91.7993	178.532	86.3767	154.991	94.5313	251.893	101.558	115.874	277.314	232.198	129.252	205.654	166.497	110.314	179.512	154.755	92.2409	68.8678	68.0472	82.6491	43.2824	172.046	41.434	20.088	33.4017	23.7609	78.95	13.1671	4.88846	19.1109	53.8267	78.8305	3.81572	0	58.0592	52.6623	32.492
	MCM5	827.286	610.27	750.716	1019.96	757.349	991.578	872.276	695.243	655.892	795.025	671.519	756.332	640.803	442.27	386.223	578.335	546.41	464.325	456.889	539.187	387.738	274.261	391.65	605.989	309.622	577.574	575.276	313.377	300.64	469.955	1396.5	770.541	266.147	423.029	814.866	366.379	323.78

## Sheet: Fig. 2c
Source data for Fig 2c:	Normalized expression of several genes from figure 2b.
	Genes	Young healthy adult 1	Young healthy adult 2	Young healthy adult 3	Young healthy adult 4	Young healthy adult 5	Young healthy adult 6	Young healthy adult 7	Young healthy adult 8	Young healthy adult 9	Young healthy adult 10	Young healthy adult 11	Young healthy adult 12	Young healthy adult 13	Young healthy adult 14	Young healthy adult 15	Young healthy adult 16	Young healthy adult 17	Older healthy adult 1	Older healthy adult 2	Older healthy adult 3	Older healthy adult 4	Older healthy adult 5	Older healthy adult 6	Older healthy adult 7	Older healthy adult 8	MDS_1	MDS_2	MDS_3	MDS_4	MDS_5	MDS_6	MDS_7	MDS_8	MDS_9	MDS_10	MDS_11	MDS_12
	MCM7	2426.12	2901.14	2910.13	2504.9	3017.31	2998.06	3651.1	3489.51	2709.61	2849.47	2303.57	1721.72	2673.75	1976.55	2505.4	2512.41	2811.78	2549.53	2277.96	3326.43	881.879	1193.19	1665.25	2658.32	1609.66	1805.83	1308.45	2185.74	1945.61	1296.07	2296.61	1880.83	1099.88	2191.05	2461.91	1868.76	1090.48
	MCM4	868.814	689.236	1035.25	1352.65	898.047	904.948	1988.79	1275.25	814.735	580.495	698.419	795.423	915.034	775.237	791.097	1197.36	441.662	538.873	476.331	514.786	99.1889	254.02	961.861	526.474	385.808	681.756	321.095	205.407	276.198	326.623	227.268	584.012	278.548	245.923	1139.79	514.586	215.473
	TRIB1	17.4856	15.4499	1.27025	23.4835	3.2976	11.9949	21.1838	4.43233	25.8121	25.2389	8.52931	20.3955	2.79827	22.2653	9.3253	16.7107	21.106	46.8585	17.2818	32.2725	128.044	74.8904	0	33.4801	2.6271	14.6221	32.7354	10.5337	7.33269	61.6762	167.461	33.3087	15.2629	59.7098	10.1858	99.3061	7.98048
	MMP2	59.0138	37.7664	39.3776	64.1881	83.5393	76.6341	24.9222	46.2229	168.109	161.529	200.439	76.483	62.961	76.9165	74.6024	98.0844	86.769	87.3272	191.18	92.0947	117.223	120.432	74.9758	145.638	171.887	237.609	323.502	263.342	388.632	163.312	245.211	133.235	328.152	181.153	76.3937	160.244	86.0752
	ADA2	91.7993	178.532	86.3767	154.991	94.5313	251.893	101.558	115.874	277.314	232.198	129.252	205.654	166.497	110.314	179.512	154.755	92.2409	68.8678	68.0472	82.6491	43.2824	172.046	41.434	20.088	33.4017	23.7609	78.95	13.1671	4.88846	19.1109	53.8267	78.8305	3.81572	0	58.0592	52.6623	32.492

## Sheet: Fig. 2d
Source data for Fig 2d:	Bubble plot representing statistically significant biological processes and pathways enriched in genes being specifically altered in MDS
	Term	PValue	GeneRatio	-LOG10(pValue)	Enriched_group
	Primary miRNA processing	0.0394962	0.222222	1.40344	C3
	Positive regulation of type I IFN production	0.0217938	0.0588235	1.66167	C3
	Transcription, DNA-templated	0.0492964	0.00767263	1.30718	C3
	Pro-B cell differentiation	0.0168073	0.5	1.7745	C4
	Regulation of cell-substrate adhesion	0.0209655	0.4	1.6785	C4
	Double-strand break repair	0.0317747	0.0454545	1.49792	C4
	FGFR signaling pathway	0.047128	0.0365854	1.32672	C4
	Covalent chromatin modification	0.0121728	0.0353982	1.91461	C4

## Sheet: Fig. 2e
Source data for Fig 2e:	GSEA analysis of genes from C3 and C4
	GSEA C3, C4 (MDS-specific)	NES
	GO_CHROMATIN_ASSEMBLY_OR_DISASSEMBLY	1.88
	GO_RESPONSE_TO_TGF_BETA	1.81
	GO_REGULATED_EXOCYTOSIS	1.78
	GO_REGULATION_OF_GENE_EXPRESSION_EPIGENETIC	1.68
	HALLMARK_DNA_REPAIR	-2.11
	KEGG_DNA_REPLICATION	-2.27
	KEGG_CELL_CYCLE	-2.5
	GO_CELL_CYCLE_G1_S_PHASE_TRANSITION	-2.53
	HALLMARK_E2F_TARGETS	-3.55

## Sheet: Fig. 2f
Source data for Fig 2f:	Normalized expression of several genes from C3
	Genes	Young healthy adult 1	Young healthy adult 2	Young healthy adult 3	Young healthy adult 4	Young healthy adult 5	Young healthy adult 6	Young healthy adult 7	Young healthy adult 8	Young healthy adult 9	Young healthy adult 10	Young healthy adult 11	Young healthy adult 12	Young healthy adult 13	Young healthy adult 14	Young healthy adult 15	Young healthy adult 16	Young healthy adult 17	Older healthy adult 1	Older healthy adult 2	Older healthy adult 3	Older healthy adult 4	Older healthy adult 5	Older healthy adult 6	Older healthy adult 7	Older healthy adult 8	MDS_1	MDS_2	MDS_3	MDS_4	MDS_5	MDS_6	MDS_7	MDS_8	MDS_9	MDS_10	MDS_11	MDS_12
	SERTAD2	201.084	213.723	156.24	255.97	336.356	312.534	263.552	214.652	254.15	224.626	208.64	396.012	216.866	301.593	225.362	258.652	202.461	270.501	191.18	206.229	412.986	193.298	231.833	181.629	220.301	294.27	409.673	418.714	305.529	264.947	541.258	318.653	283.317	446.305	195.568	255.036	574.595
	RELA	340.969	290.973	250.239	331.9	198.955	283.213	322.742	291.268	353.427	441.681	377.258	299.133	338.59	247.954	284.422	305.878	313.463	192.404	211.703	188.125	189.361	276.285	263.402	220.968	362.164	491.669	576.72	655.722	1200.12	337.047	938.977	477.424	485.551	559.653	262.794	421.299	678.341
	DDIT3	212.013	291.831	215.942	212.134	128.607	233.9	137.072	346.355	183.332	290.247	217.825	401.111	239.252	168.002	206.711	146.763	634.743	326.589	345.637	136.174	634.809	551.558	70.0432	608.5	150.87	477.047	1463.94	1429.95	3859.44	379.612	906.083	571.799	238.483	805.576	111.025	340.048	1122.97
	ZNF219	114.749	158.79	195.618	177.692	195.658	161.931	191.278	112.708	158.182	174.148	203.391	212.453	173.493	99.1817	132.886	143.857	175.883	222.933	130.694	167.66	158.702	183.178	225.914	179.955	138.861	217.504	436.15	381.846	493.734	212.826	364.826	247.594	197.464	280.332	123.248	232.467	338.6
	EBF4	1.09285	2.57498	25.4049	17.2212	12.0912	15.3268	10.5919	55.7208	11.9133	35.3345	23.9477	13.597	5.59654	10.1206	21.759	13.0779	17.1975	21.2993	3.24034	3.14854	0	23.2768	0	1.674	18.765	71.2828	101.094	2.63342	100.213	59.9388	41.8652	103.257	26.7101	30.3609	86.5795	10.5325	27.9317

## Sheet: Fig. 3b
Source data for Fig 3b:		Volcano plot of statistical significance (-log10 (p-value)) against fold-change (log2 Fold-change) of gene expression between cells overexpressing DDIT3 and control HSCs
	Genes	log2FoldChange	Pvalue
	ATAD3B	1.4001	0.0499936
	FNDC10	3.46583	0.0132167
	PRKCZ	1.9048	0.0420596
	SMIM1	1.65856	0.0489486
	DHRS3	5.27126	0.0035522
	ENSG00000272426	-6.0363	0.0177965
	MFAP2	1.9761	0.00915144
	CAPZB	1.24682	0.049765
	LDLRAP1	1.99686	0.0374506
	FCN3	7.58881	0.0301259
	ENSG00000224066	5.2744	0.011771
	C1orf50	5.2983	0.000141095
	PLK3	2.26376	0.0455196
	ENSG00000280836	-8.09066	0.0168706
	FOXD3-AS1	2.17155	0.0214937
	DNAJB4	4.07981	0.00704459
	ENSG00000273204	-8.47538	0.00136438
	SARS	1.5659	0.028111
	KCNC4	4.74926	0.000657435
	ENSG00000259834	-4.22369	0.0463712
	FAM72C	6.34975	0.0180153
	C1orf54	4.02303	0.0434983
	C1orf56	-2.03702	0.0256083
	SLC27A3	2.34832	0.0265903
	LY9	-6.66087	0.016399
	TMCO1-AS1	5.86342	0.000522927
	RPL4P2	-1.66338	0.00578149
	CCDC181	5.01684	0.0335803
	IKBKE	-2.47764	0.0446824
	C1orf74	3.34399	0.0155176
	ENSG00000260805	2.50161	0.0289276
	SNAP47	1.88358	0.0447406
	C1orf35	1.62897	0.0146691
	MRPL55	1.8225	0.0179721
	ENSG00000225486	3.54155	0.0413242
	ACTN2	-5.08455	0.0381407
	ENSG00000235386	3.19783	0.00143533
	COLEC11	8.7211	0.000558193
	TAF1B	3.29072	0.046895
	CYS1	7.31742	0.0489589
	RAB10	-1.62028	0.042152
	KHK	2.16602	0.0255392
	KRTCAP3	3.78615	0.02295
	ENSG00000272754	-3.64404	0.0346078
	BIRC6	1.94951	0.0349699
	MAP4K3-DT	3.11768	0.0264274
	PELI1	-3.87249	0.0217296
	ENSG00000260101	7.57636	0.000506433
	ENSG00000273064	3.6064	0.0371931
	ADD2	4.86912	0.017218
	MCEE	2.75383	0.00475707
	PAIP2B	2.5126	0.0158856
	ENSG00000272702	7.31021	3.89298e-06
	LBX2	6.22597	0.00802286
	MGAT4A	2.55891	0.0404429
	MAP3K2	-1.93052	0.0393403
	PROC	3.71579	0.00688068
	MZT2B	1.37938	0.0278559
	MZT2A	1.45258	0.0222522
	ENSG00000232760	6.36614	3.04698e-05
	HNMT	-3.66047	0.0485172
	MDH1B	-7.70998	0.0363157
	ENSG00000270659	3.43926	0.0487546
	PLCD4	8.81755	0.00161701
	DNAJB2	1.9405	0.0119513
	ASIC4	4.44838	0.00224602
	DOCK10	-3.34822	0.0147582
	ENSG00000236432	6.76395	0.00829604
	TPM3P8	3.61183	0.0229204
	C2orf72	4.54594	0.00328052
	PDE6D	-1.93191	0.0301798
	LINC01891	8.63984	0.00264733
	ENSG00000227252	-7.76343	0.0328557
	HDAC4-AS1	2.21126	0.0184761
	CAMK1	4.34174	0.000201388
	ENSG00000228242	-6.84034	0.0275376
	CAPN7	2.38174	0.0103751
	RPL30P4	-2.00386	0.029191
	LRRC2	-6.07585	0.0075185
	PPIAP16	-2.19244	0.0441463
	ROBO1	-7.45369	0.00221964
	DUBR	-3.53031	0.0398943
	MYLK-AS1	1.86996	0.0465268
	ENSG00000284731	7.20318	5.02644e-05
	NCK1-DT	-3.54515	0.0277806
	NCK1	-3.06186	0.0119239
	TMEM183B	4.38618	0.000808644
	ENSG00000239941	-5.52864	0.00739775
	PIGX	1.74467	0.0232834
	CPLX1	5.73302	0.00751615
	POLN	6.93438	0.000593037
	TNIP2	1.88573	0.0187187
	ENSG00000284727	5.71524	0.0183339
	LINC02447	-7.93569	0.00797224
	CLNK	-8.08282	0.00593951
	NCAPG	6.08088	0.00702371
	ENSG00000248936	8.19128	0.00321189
	HMGB1P28	6.85804	0.00105415
	ENSG00000285454	9.01467	0.000911219
	ARL9	4.46531	0.000960893
	CXCL8	-5.86666	2.9986e-05
	CXCL2	-2.5127	0.0181017
	FAM47E	6.9809	0.00416411
	HPGDS	-8.09517	0.00606748
	TBCK	2.30731	0.0430295
	RPL34	-1.54054	0.00382842
	PDE5A	7.36649	0.0225746
	SLC7A11	3.80452	0.025999
	NR3C2	7.76881	0.00802661
	FHDC1	-7.91283	0.0245156
	HSP90AA6P	5.26847	0.016808
	GALNT7	-2.14012	0.0443026
	SNX25	4.52001	0.0135828
	NDUFS6	1.32526	0.0353361
	ENSG00000271980	4.60131	0.0309009
	ENSG00000272382	4.49804	0.00888573
	ISL1	23.4797	9.26003e-07
	ITGA2	-7.88898	0.0257219
	F2RL2	-8.23009	0.0123432
	ENSG00000249042	5.16576	0.000218321
	ARRDC3	-4.97825	0.000333155
	LINC02062	8.43713	0.00452853
	MCC	-7.76343	0.0328557
	KRT8P33	5.3149	0.0202559
	EGR1	-3.44253	0.00935185
	SIL1	1.71665	0.035545
	PROB1	2.23141	0.0388223
	PCDHB1	6.70085	0.00441867
	LSM11	3.08587	0.0254827
	SUDS3P1	3.74188	0.049905
	NHP2	1.32008	0.0387122
	COL23A1	9.08082	0.000179137
	ENSG00000250999	4.00966	0.0244864
	GMDS	2.07219	0.0217855
	FAM50B	1.81481	0.0343956
	ENSG00000218472	-2.75749	0.0272292
	RPP40	2.14846	0.0417532
	ENSG00000217239	-2.69512	0.0143673
	ZNF184	-3.68732	0.0467478
	HIST1H1B	-8.21097	0.0128964
	ENSG00000261839	8.02954	0.0120846
	CCHCR1	1.70427	0.00830146
	NFKBIL1	2.09039	0.00520365
	ENSG00000272217	-5.69271	0.0158498
	B3GALT4	2.39404	0.0256617
	WDR46	1.8954	0.0278251
	KRT18P9	5.34234	0.0120009
	DNPH1	1.33829	0.0370968
	RHAG	9.25812	0.000195537
	TTK	6.91398	0.00560326
	FAM184A	5.78642	0.0216054
	MOXD1	7.62947	0.0278727
	ENSG00000227192	9.51556	0.000191687
	IGF2R	8.12374	0.00209119
	ENSG00000213073	-7.11434	0.00668035
	ENSG00000237181	2.45652	0.0452984
	ENSG00000231927	8.93578	0.00114902
	ZNF316	1.98154	0.0035569
	HOTAIRM1	4.15045	0.0228872
	ENSG00000272905	3.99842	0.00294196
	NME8	-4.3277	0.00946281
	LINC00957	-3.53672	0.0234602
	NCOR1P3	7.96037	0.00800609
	ENSG00000226824	5.56192	0.0142691
	NCF1B	3.51564	0.015278
	NCF1	3.79278	0.00650409
	NCF1C	3.56869	0.0117363
	MAGI2	2.61301	0.0341122
	GTPBP10	2.6764	0.0138983
	FZD1	-4.53242	0.0172709
	ENSG00000237729	-1.69655	0.0461281
	MAP11	-4.2499	0.0433765
	ENSG00000240211	6.6856	0.0102738
	FIS1	1.80995	0.00562981
	PNPT1P2	-7.68249	0.0381986
	OR2A20P	-4.18825	0.010411
	OR2A9P	-4.44267	0.00658922
	FASTK	1.66611	0.033075
	TMUB1	1.41379	0.0354006
	PTPRN2	7.83684	0.00941399
	CSF2RA	3.78754	0.0335693
	MID1IP1-AS1	8.34952	0.00133945
	INE1	7.03865	0.00400503
	PQBP1	1.38061	0.042642
	WDR45	1.71152	0.0468286
	SHROOM4	3.10842	0.037166
	MTRNR2L10	-2.57121	0.0185466
	AMER1	2.81775	0.0486095
	ASB12	7.23307	0.0328099
	MTMR8	7.9374	0.00736656
	FOXO4	1.72976	0.0461332
	FAM133A	-5.26452	0.0129521
	TMSB15B-AS1	4.58463	0.000492117
	TMEM255A	9.22428	9.88172e-05
	PDZD4	5.33783	0.00048377
	ENSG00000280195	3.16088	0.032664
	FAM50A	1.83068	0.0130618
	CLN8	1.42968	0.018801
	CTSB	1.78967	0.0477591
	ENSG00000284610	5.3849	0.00106096
	RAB11FIP1	-4.90504	0.00695165
	ENSG00000254165	-7.95939	0.02229
	ENSG00000272024	8.29419	0.00289033
	PREX2	3.87007	0.00232098
	CHMP4C	-3.39691	0.0171003
	LRRCC1	-3.13176	0.044573
	CPNE3	2.24594	0.0224114
	RPL34P18	-1.6433	0.00424866
	ENSG00000253704	-4.60822	0.0481169
	ENSG00000254615	-2.20951	0.0266494
	PLEC	2.6492	0.000242308
	OPLAH	6.05987	0.0031941
	ENSG00000227518	5.10181	0.00263631
	ANKRD18B	2.49492	0.0292585
	FAM95C	8.32793	0.00104459
	ANKRD18A	3.42508	0.0132843
	FAM95B1	7.52821	0.000512883
	CYP4F60P	7.19597	0.00284499
	CYP4F25P	8.80465	0.000154016
	ENSG00000274628	3.7164	0.00529605
	ZNF658	3.64453	0.0483122
	ENSG00000219928	-1.40614	0.00775004
	WNK2	8.47982	0.000497207
	LPAR1	-7.91283	0.0245156
	INIP	2.12169	0.0395049
	ENSG00000271631	8.25419	0.00714876
	DAB2IP	7.6708	0.00879728
	MVB12B	3.71872	0.00414465
	PTRH1	2.75923	0.0338366
	GOLGA2	1.44759	0.0466373
	HMGA1P4	-4.20948	0.0337774
	PTPA	2.03306	0.0158624
	UCK1	1.79823	0.0115372
	VAV2	4.52536	0.00346687
	COL5A1	2.08319	0.0185672
	TMEM141	1.9524	0.0265552
	PHPT1	1.43887	0.0372988
	EDF1	1.26034	0.0409598
	FUT7	2.53257	0.00490137
	NELFB	1.94062	0.0295358
	B4GALNT4	4.3904	0.00323911
	HRAS	2.23623	0.00464163
	PHRF1	1.54135	0.046776
	IFITM10	5.40993	0.0420908
	TNNT3	2.15342	0.0360667
	APBB1	2.19117	0.0239473
	PEX16	1.70374	0.0218625
	PACSIN3	2.36814	0.00306953
	OR5BA1P	8.07442	0.0109151
	MS4A7	6.32261	0.00270703
	CD6	3.19854	0.0242807
	ENSG00000256591	7.71858	0.000799099
	UQCC3	1.52475	0.0273659
	HNRNPUL2	1.55168	0.0438132
	FKBP2	1.48779	0.0224273
	PRDX5	1.3359	0.0461603
	PPP2R5B	2.62585	0.0350186
	EHBP1L1	2.24235	0.00510734
	AP5B1	1.97268	0.0465621
	KLC2	3.06456	0.015904
	ENSG00000255468	5.60542	0.00260039
	BBS1	3.35286	0.0243698
	CCS	2.00608	0.007019
	RPS6KB2	1.58924	0.0329774
	ENSG00000248671	7.27019	0.0319779
	STARD10	1.74855	0.0372713
	CAPN5	-6.09166	0.00767768
	TRPC6	5.83756	0.0155704
	DYNC2H1	5.39223	0.0124482
	CASP1	-2.52994	0.0486357
	CARD16	-3.07847	0.0135008
	ENSG00000213252	7.8664	0.00731109
	DIXDC1	-7.96003	0.00833386
	CCDC153	2.61275	0.0481927
	ZBTB44-DT	5.02253	0.000984106
	SEPTIN7P9	-5.3142	0.024463
	TMEM72	8.78191	0.00178953
	GLUD1P2	-5.15886	0.0294519
	ARID5B	-1.57041	0.0375965
	PRF1	8.75459	0.00192816
	ENSG00000272988	-7.76343	0.0328557
	ENSG00000268584	3.27918	0.0133846
	DLG5-AS1	5.13627	0.0122938
	ENSG00000227896	4.244	0.0158722
	CPEB3	8.35609	0.000913297
	CEP55	-7.88951	0.0103844
	CNNM1	-7.08683	0.00607557
	ENSG00000224934	3.79709	0.0120953
	NEURL1	3.37836	0.0288051
	BBIP1	-2.85932	0.00740513
	FUOM	2.55705	0.0032173
	ENSG00000227081	-1.45369	0.0291197
	ENSG00000111788	4.15011	0.0170741
	DDX12P	4.22614	0.0155963
	H2AFJ	1.53365	0.0469137
	EPS8	8.77838	0.000222467
	ENSG00000256079	-7.68249	0.0381986
	ARNTL2	3.75701	0.0190784
	TROAP	2.41105	0.0308485
	ENSG00000272368	4.24948	0.0234026
	APONP	7.78153	0.020598
	DDIT3	4.14924	1.21356e-10
	AGAP2	2.69955	0.0289321
	LINC02384	7.82456	0.00784473
	LYZ	1.82158	0.0103426
	LTA4H	-1.88515	0.0406032
	HRK	2.37495	0.00583617
	NOS1	23.2521	1.17916e-06
	RPL31P52	-5.27635	0.0355979
	OASL	7.79804	0.00109743
	LRRC43	4.75152	0.0052998
	HIP1R	1.77093	0.0312102
	ENSG00000280381	-4.43186	0.0307844
	STX2	1.97722	0.031289
	ENSG00000279700	-4.53063	0.0247848
	ENSG00000236617	10.5285	1.5349e-07
	FAM207BP	2.541	0.00798478
	LACC1	-5.99434	0.0491251
	LINC00330	-5.50621	0.0418103
	ENSG00000274270	7.08586	0.0356257
	INTS6	2.54482	0.0151225
	TMTC4	-3.27195	0.0365751
	ENSG00000267868	8.18654	0.00190426
	ENSG00000259001	9.06743	0.000778281
	FITM1	-3.87801	0.0464514
	NFATC4	2.36884	0.0381715
	ENSG00000257831	8.08907	0.0105546
	ATG14	2.81087	0.0253566
	ENSG00000270878	8.54439	0.000665019
	RDH11	-1.62916	0.045078
	SLC8A3	3.21503	0.0182152
	ENSG00000270610	3.86744	0.01665
	ENSG00000258603	4.25386	0.0183533
	LIN52	-3.01536	0.0475462
	EIF2B2	2.52915	0.0204913
	IFT43	1.69331	0.0447379
	VASH1-AS1	2.2944	0.0406587
	CLMN	-3.60339	0.0172869
	KLC1	1.51935	0.0273248
	ENSG00000269958	1.52568	0.0475385
	ENSG00000279140	2.14412	0.0366521
	LINC02298	4.42979	0.0330714
	TEDC1	2.22649	0.00906847
	IGHA2	-9.4519	1.50147e-07
	IGHA1	-9.11579	2.99788e-13
	IGHV3-74	5.81435	0.00167363
	ENSG00000247765	7.47317	0.0159953
	NIPA1	2.62502	0.0328017
	LINC02256	1.58354	0.0374976
	GCHFR	1.81663	0.00858969
	ITPKA	2.99621	0.015562
	SHF	1.65197	0.0429764
	ENSG00000275709	5.65512	0.0189153
	SLC27A2	6.41761	0.000279705
	MNS1	4.73866	5.60589e-05
	THAP10	8.32838	0.00154538
	PHBP20	4.90782	0.0120512
	NEO1	8.14722	0.00212013
	DNM1P41	9.27187	0.000117545
	UBE2Q2P1	1.92262	0.0455136
	FANCI	2.9659	0.0232023
	ARPIN	2.90752	0.00474253
	NGRN	3.28027	0.00633738
	LYSMD4	5.35789	0.00141018
	TM2D3	1.4717	0.0426653
	TARSL2	1.95989	0.0307018
	RAB11FIP3	2.25187	0.0111213
	HAGHL	2.7178	0.00290084
	UNKL	1.40167	0.0303639
	TELO2	2.35866	0.018359
	IFT140	2.05036	0.0377298
	PKD1	1.62576	0.0392265
	ENSG00000262712	3.41388	0.0296167
	RPS15A	-1.0634	0.0468729
	LCMT1-AS1	4.97726	0.0274718
	ENSG00000261766	3.46601	0.0114219
	ATP2A1-AS1	3.71001	0.0431281
	DOC2A	4.43444	0.0070345
	ZNF768	1.47697	0.0291747
	FBXL19	2.35131	0.0157494
	ENSG00000261474	2.25793	0.0154874
	CKBP1	8.05961	0.0112899
	MT1F	4.54064	0.020313
	CCDC113	4.15897	0.0429888
	FBXL8	6.15333	0.00116015
	ENSG00000280163	-5.11401	0.0224151
	CARMIL2	2.17448	0.0232769
	ENSG00000270165	5.25025	0.0166366
	COG8	2.74326	0.00227567
	ENSG00000259768	5.59266	0.0018161
	APRT	1.3325	0.0322907
	NEURL4	2.71229	0.0147482
	TMEM102	2.36678	0.00915887
	COX10-AS1	-5.06222	0.00620475
	ENSG00000227782	-8.53362	0.00299084
	LINC02076	3.47753	0.0208301
	SNORD3B-1	-4.00872	0.0339121
	SNORD3B-2	-4.30386	0.0148449
	SNORD3A	-4.09195	0.0177789
	SNORD3C	-5.29468	0.00374337
	DHRS7B	2.13983	0.0178052
	ENSG00000260157	7.91908	0.0154185
	NCOR1P2	4.88516	0.0485945
	SUPT6H	1.49911	0.0328848
	MYO18A	-2.49368	0.0253967
	SLFN13	2.67714	0.0152228
	CCL4L2	-7.70998	0.0363157
	ENSG00000275532	4.04072	0.0326685
	ORMDL3	1.4461	0.046499
	NR1D1	3.53989	0.00401407
	ENSG00000267632	6.12631	0.0027496
	FAM171A2	1.86287	0.021551
	ENSG00000272763	10.0093	2.66655e-06
	SNF8	1.66157	0.0303018
	SEPTIN4	7.79181	0.00805906
	TRIM37	2.94475	0.00368626
	TMEM104	2.66852	0.0402615
	SMIM6	2.10314	0.0195392
	GALK1	1.67264	0.0262229
	ENSG00000267506	6.23373	0.031446
	CEP131	1.58362	0.0394895
	ENSG00000278876	-7.73695	0.0345368
	CD7	3.66816	0.0235521
	ENSG00000263063	7.74499	0.0221883
	FN3K	5.12916	0.000473379
	TBCD	2.31613	0.00675621
	TYMSOS	4.68571	0.00754887
	ENSG00000265437	3.60928	0.0180284
	ENSG00000266495	-7.70998	0.0363157
	HRH4	6.46687	0.0142247
	ENSG00000268573	6.58347	0.0101911
	CD226	5.9698	0.00700267
	NSFL1C	1.63292	0.0264373
	EBF4	4.73873	0.000674686
	RN7SL555P	-8.06959	0.0176598
	JAG1	-4.22356	0.0228662
	RPS15AP1	-1.23144	0.0441947
	PYGB	2.10302	0.0152339
	GINS1	4.40525	0.0311929
	MIR663AHG	-7.23565	0.00719155
	CTNNBL1	1.97798	0.016365
	ZHX3	2.32559	0.0370449
	TNNC2	2.91222	0.00598908
	PLTP	2.49891	0.029954
	LINC01273	4.0185	0.0408423
	KCNG1	5.68799	0.0136757
	ENSG00000275437	7.54121	0.0144378
	ARFRP1	2.10513	0.00607947
	DNAJC5	1.54245	0.0283867
	RNU1-134P	9.62071	4.25122e-05
	MADCAM1	4.32471	0.00181816
	PALM	1.91607	0.0332339
	MBD3	1.44022	0.0230316
	LMNB2	1.2922	0.0490999
	GNA11	1.55513	0.0416096
	HDGFL2	2.01355	0.00661323
	ENSG00000269444	-7.86473	0.0269958
	PEX11G	7.85779	0.00167424
	ZNF559	2.39856	0.0199483
	ICAM5	3.20247	0.00296716
	DOCK6	4.57141	0.00242912
	RGL3	6.30318	0.0493681
	MAN2B1	2.46916	0.0228953
	ENSG00000267458	-1.4971	0.0140528
	PALM3	2.11701	0.028974
	ENSG00000279617	7.94014	0.00504901
	MAST3	1.8665	0.0314775
	IQCN	3.55297	0.00573363
	PGPEP1	1.4087	0.0263302
	GMIP	1.91116	0.0404716
	ZNF486	-3.23616	0.0397177
	ZNF626	2.10196	0.0368323
	RPL34P34	-2.40434	0.0346949
	ENSG00000269316	-8.3041	0.0103841
	ENSG00000281468	-5.80275	0.0314198
	ENSG00000261754	7.96733	0.00345404
	POLR2I	1.24392	0.0439133
	ENSG00000276846	-8.09066	0.0168706
	EID2	2.00957	0.0201602
	PRX	2.70175	0.0101238
	BLVRB	1.38421	0.0327242
	EXOSC5	1.54826	0.0367672
	KLC3	3.57494	0.00722409
	GIPR	5.28117	0.0137049
	CCDC61	2.52472	0.0227776
	ENSG00000279948	-6.61862	0.00372978
	NPAS1	3.21271	0.034895
	TMEM160	1.40582	0.0396202
	CA11	2.11865	0.0163962
	PPFIA3	2.13595	0.0232824
	NOSIP	1.51676	0.0291782
	TSKS	5.14345	0.00866926
	ENSG00000269194	3.41598	0.0253933
	ATF5	1.84723	0.0387899
	MYH14	2.63545	0.0307479
	IGLON5	8.68298	0.000632469
	ETFB	1.42097	0.0363191
	ZNF614	3.41601	0.0105533
	ZNF677	1.87065	0.0396053
	CACNG8	2.86968	0.000909676
	TFPT	1.84384	0.0121272
	PRPF31	1.80257	0.0110494
	TMC4	4.82243	0.0279803
	PPP1R12C	1.48308	0.048827
	TNNT1	2.02936	0.0197178
	TMEM190	9.02994	0.000870715
	ISOC2	1.79502	0.0476236
	ZNF628	2.92228	0.023366
	NAT14	1.936	0.0102296
	ENSG00000267096	4.90214	0.00993508
	ENSG00000268713	7.8893	0.00493544
	ZNF586	2.74922	0.0328047
	ENSG00000268201	5.61859	0.0190792
	ZNF584	2.55057	0.0487002
	ENSG00000284071	4.81562	0.0454844
	ENSG00000284380	4.81562	0.0454844
	CCT8L2	8.30528	0.0063091
	DGCR5	5.36044	0.0022677
	IGLV2-34	-7.66608	0.0387501
	IGLV2-18	-7.79535	0.0303618
	IGLV2-14	-9.02345	0.00143229
	IGLC2	-2.42349	0.0465711
	IGLC5	-7.14506	0.0144278
	DRICH1	9.54893	5.49732e-06
	BCRP1	3.25159	0.0458468
	RHBDD3	2.02452	0.0136885
	ENSG00000232346	-1.23085	0.0442255
	ENSG00000223695	3.73714	0.0138738
	RPS15AP38	-1.32807	0.0242311
	FOXRED2	-3.29682	0.0305522
	ENSG00000278948	3.63749	0.0333795
	ENSG00000272582	7.75329	0.0081018
	BAIAP2L2	-4.02839	0.0475198
	MGAT3	3.46908	0.00105069
	SREBF2-AS1	-8.05287	0.00683507
	MCAT	2.70688	0.025212
	SULT4A1	4.70073	0.00758572
	RIBC2	4.82426	0.0245321
	TTC38	2.63408	0.0266597
	GTSE1-DT	-7.81497	0.0297634
	TRMU	1.72233	0.0404229
	TAFA5	4.90246	0.0175502
	ENSG00000273137	4.21956	0.0282887
	CBSL	1.90003	0.0289697
	FAM207CP	3.0788	0.0359448
	USP25	-3.63619	0.0382979
	HUNK	7.92094	0.00410266
	PDE9A	2.14973	0.0392519
	CBS	1.90003	0.0289697
	PDXK	2.07744	0.0123346
	ENSG00000275799	5.95282	0.00417816
	LRRC3	2.84258	0.0387455
	FAM207A	2.34444	0.00325278
	ENSG00000276529	2.28881	0.00237388
	MT-TW	4.92255	0.0282112

## Sheet: Fig. 3c
Source data for Fig 3c:	GSEA of cells overexpressing DDIT3 and control HSCs
	GSEA	NES
	GO_POSITIVE_REG_OF_CHROMATIN_MODIFICATION	1.75
	HALLMARK_HEME_METABOLISM	1.2
	GO_NON_RECOMBINATIONAL_REPAIR	-1.32
	GO_CELL_SUBSTRATE_ADHERENS_JUNCTION_ASSEMBLY	-1.35
	GO_REGULATION_OF_DSB_REPAIR	-1.44
	GO_REGULATION_OF_DSB_REPAIR_VIA_HR	-1.49
	KEGG_CYTOSOLIC_DNA_SENSING_PATHWAY	-1.66

## Sheet: Fig. 3d
Source data for Fig 3d:	GSEA of cells overexpressing DDIT3 and control HSCs
	GSEA	NES
	VANTVEER_BREAST_CANCER_POOR_PROGNOSIS	1.79
	LUI_THYROID_CANCER_CLUSTER_4	1.75
	IIZUKA_LIVER_CANCER_PROGRESSION_L1_G1_UP	1.75
	ROSS_AML_OF_FAB_M7_TYPE	1.55
	RODRIGUES_THYROID_CARCINOMA_DN	-1.7
	YANG_BREAST_CANCER_ESR1_DN	-1.7

[truncated: 63 more sheets: Fig. 4a, Fig. 4c, Fig. 4e, Fig. 4h , Fig. 5a, Fig. 5b, Fig. 5c, Fig. 5d , Fig. 5e, Fig. 5f, Fig. 5g, Fig. 5i, Fig. 6c, Fig. 6d, Fig. 6e, Fig. S1b, Fig. S2a, Fig. S2b, Fig. S2c, Fig. S2d …]
